# Supplementary material for: Deep Learning Encoding for Rapid Sequence Identification on Microbiome Data
Source: Front Bioinform. 2022 Jun 24;2:871256. doi: 10.3389/fbinf.2022.871256 (PMC9580936; doi:10.3389/fbinf.2022.871256)
Supplement: Supplementary file 1 [file Table2.xlsx]

## Sheet: mock16_compare
DERSI count	DADA count	VSEARCH count	UNOISE count		DERSI %	DADA %	VSEARCH %	UNOISE %		Expected V4 input %	V4 % identity	Identified Genome	seqs
58166	57680	58225	58704		11	10.9	11	10.8		11.5	100	Bacteria;Proteobacteria;Gammaproteobacteria;Alteromonadales;Shewanellaceae;Shewanella;Shewanella_baltica_OS155	TACGGAGGGTCCGAGCGTTAATCGGAATTACTGGGCGTAAAGCGTGCGCAGGCGGTTTGTTAAGCGAGATGTGAAAGCCCCGGGCTCAACCTGGGAATTGCATTTCGAACTGGCGAACTAGAGTCTTGTAGAGGGGGGTAGAATTCCAGGTGTAGCGGTGAAATGCGTAGAGATCTGGAGGAATACCGGTGGCGAAGGCGGCCCCCTGGACAAAGACTGACGCTCAGGCACGAAAGCGTGGGGAGCAAACAGG
30606	29749	30652	31005		5.78	5.61	5.78	5.71		1.7	100	Bacteria;Verrucomicrobia;Verrucomicrobiae;Verrucomicrobiales;Akkermansiaceae;Akkermansia;Akkermansia_muciniphila_ATCC_BAA-835	TACAGAGGTCTCAAGCGTTGTTCGGAATCACTGGGCGTAAAGCGTGCGTAGGCTGTTTCGTAAGTCGTGTGTGAAAGGCGCGGGCTCAACCCGCGGACGGCACATGATACTGCGAGACTAGAGTAATGGAGGGGGAACCGGAATTCTCGGTGTAGCAGTGAAATGCGTAGATATCGAGAGGAACACTCGTGGCGAAGGCGGGTTCCTGGACATTAACTGACGCTGAGGCACGAAGGCCAGGGGAGCGAAAGGG
21336	20848	21349	21666		4.03	3.93	4.02	3.99		4	100	Bacteria;Proteobacteria;Deltaproteobacteria;Desulfovibrionales;Desulfovibrio_piger_strain_ATCC_29098	TACGGAGGGTGCAAGCGTTAATCGGAATCACTGGGCGTAAAGCGCACGTAGGCTGTTATGTAAGTCAGGGGTGAAAGCCCACGGCTCAACCGTGGAACTGCCCTTGATACTGCACGACTCGAATCCGGGAGAGGGTGGCGGAATTCCAGGTGTAGGAGTGAAATCCGTAGATATCTGGAGGAACATCAGTGGCGAAGGCGGCCACCTGGACCGGTATTGACGCTGAGGTGCGAAAGCGTGGGGAGCAAACAGG
21042	19732	21070	21409		3.97	3.72	3.97	3.94		3.4	100	Bacteria;Aquificae;Aquificales;Hydrogenothermaceae;Sulfurihydrogenibium_yellowstonense_strain_SS-5	TACGTAGGTCCCGAACGTTGCGCGAATTTACTGGGCGTAAAGGGTCCGTAGGCGGTTTAGCAAGTGGTTGGTGAAATTTCACGGCTCAACCGTGAAACTGCCTTCCAAACTGCTAAACTTGAGGCAGGGAGAGGTCGGCGGAATTCCCGGTGTAGCGGTGAAATGCGTAGATATCGGGAGGAACACCAGTGGCGAAGGCGGCCGACTGGAACTGTCCTGACGCTGAGGGACGAAAGCTAGGGGAGCAAACCGG
17519	17334	17514	17791		3.31	3.27	3.3	3.27		2.9	100	Bacteria;Bacteroidetes;Bacteroidia;Bacteroidales;Bacteroides_thetaiotaomicron_strain_VPI-5482	TACGGAGGATCCGAGCGTTATCCGGATTTATTGGGTTTAAAGGGAGCGTAGGTGGACAGTTAAGTCAGTTGTGAAAGTTTGCGGCTCAACCGTAAAATTGCAGTTGATACTGGCTGTCTTGAGTACAGTAGAGGTGGGCGGAATTCGTGGTGTAGCGGTGAAATGCTTAGATATCACGAAGAACTCCGATTGCGAAGGCAGCTCACTGGACTGCAACTGACACTGATGCTCGAAAGTGTGGGTATCAAACAGG
17487	17844	17542	17857		3.3	3.37	3.31	3.29		3.4	100	Bacteria;Proteobacteria;Alphaproteobacteria;Rhodobacterales;Rhodobacteraceae;Sulfitobacter;Sulfitobacter_sp._EE-36	TACGGAGGGGGTTAGCGTTGTTCGGAATTACTGGGCGTAAAGCGTACGTAGGCGGATTGGAAAGTTGGGGGTGAAATCCCAGGGCTCAACCCTGGAACTGCCTCCAAAACTATCAGTCTAGAGTTCGAGAGAGGTGAGTGGAATTCCAAGTGTAGAGGTGAAATTCGTAGATATTTGGAGGAACACCAGTGGCGAAGGCGGCTCACTGGCTCGATACTGACGCTGAGGTACGAAAGTGTGGGGAGCAAACAGG
17149	17258	17164	17422		3.23	3.26	3.24	3.21		3.4	100	Bacteria;Actinobacteria;Micromonosporales;Micromonosporaceae;Salinispora_tropica_strain_CNB-440	GACGTAGGGCGCAAGCGTTGTCCGGATTTATTGGGCGTAAAGAGCTCGTAGGCGGCTTGTCGCGTCGACTGTGAAAACCCGTGGCTCAACTGCGGGCTTGCAGTCGATACGGGCAGGCTAGAGTTCGGTAGGGGAGACTGGAATTCCTGGTGTAGCGGTGAAATGCGCAGATATCAGGAGGAACACCGGTGGCGAAGGCGGGTCTCTGGGCCGATACTGACGCTGAGGAGCGAAAGCGTGGGGAGCGAACAGG
16425	16581	19025	16741		3.1	3.13	3.59	3.08		3.4	100	Bacteria;Proteobacteria;Gammaproteobacteria;Enterobacterales;Dickeya_dadantii_subsp._3937	TACGGAGGGTGCAAGCGTTAATCGGAATGACTGGGCGTAAAGCGCACGCAGGCGGTCTGTTAAGTTGGATGTGAAATCCCCGGGCTTAACCTGGGAACTGCATTCAAAACTGACAGGCTAGAGTCTCGTAGAGGGGGGTAGAATTCCAGGTGTAGCGGTGAAATGCGTAGAGATCTGGAGGAATACCGGTGGCGAAGGCGGCCCCCTGGACGAAGACTGACGCTCAGGTGCGAAAGCGTGGGGAGCAAACAGG
13749	14134	23287	14041		2.6	2.67	4.39	2.58		1.7	100	Archaea;Euryarchaeota;Methanococci;Methanococcales;Methanococcaceae;Methanococcus;Methanococcus_maripaludis_C5	CACCGACGGCCCGAGTGGTGGCCACTCTTATTGGGCCTAAAGCGTCCGTAGCCGGTCCAGTAAGTCCCTGTTTAAATCCTGCGGCTTAACCGCAGGACTGGCAGGGATACTGCTGGACTTGGGACCGGGAGAGGACAAGGGTACTTCAGGGGTAGCGGTGAAATGTGTTGATCCTTGAAGGACCACCTATGGCGAAGGCACTTGTCTGGAACGGGTCCGACGGTGAGGGACGAAAGCCAGGGGCGCGAACCGG
12942	12343	12973	13246		2.44	2.33	2.45	2.44		1.15	100	Bacteria;Aquificae;Aquificales;Hydrogenothermaceae;Persephonella_marina_strain_EX-H1	TACGTAGGTCCCGAACGTTGCGCGAAATTACTGGGCGTAAAGGGTCCGTAGGCGGTCTGGTAAGTGGAAGGTGAAAGCCCACGGCTCAACCGTGGAATTGCCTTCCAAACTGCTGGACTTGAGGGCGGAAGAGGTCGGCGGAATTCCCGGTGTAGCGGTGAAATGCGTAGATATCGGGAGGAACACCGGTGGCGAAGGCGGCCGACTGGGACGCACCTGACGCTGAGGGACGAAAGCCAGGGGAGCGAACCGG
12099	12062	12117	12398		2.28	2.28	2.28	2.28		1.7	100	Bacteria;Deinococcus-Thermus;Deinococci;Deinococcales;Deinococcus_radiodurans_strain_R1_	TACGGAGGGTGCAAGCGTTACCCGGAATCACTGGGCGTAAAGGGCGTGTAGGCGGAAATTTAAGTCTGGTTTTAAAGACCGGGGCTCAACCTCGGGGATGGACTGGATACTGGATTTCTTGACCTCTGGAGAGGTAACTGGAATTCCTGGTGTAGCGGTGGAATGCGTAGATACCAGGAGGAACACCAATGGCGAAGGCAAGTTACTGGACAGAAGGTGACGCTGAGGCGCGAAAGTGTGGGGAGCAAACCGG
12037	11910	17146	12345		2.27	2.25	3.23	2.27		1.7	100	Bacteria;Firmicutes;Clostridia;Thermoanaerobacterales;Thermoanaerobacteraceae;Thermoanaerobacter;Thermoanaerobacter_pseudethanolicus_ATCC_33223	GACGTAGGGGGCGAGCGTTGTCCGGAATTACTGGGCGTAAAGGGCGCGTAGGCGGCCGTTCAAGTCAGGTGTAAAATACCCGGGCTCAACCCGGGGATAGCACTTGAAACTGGGCGGCTAGAGGGCAGGAGAGGGGAGTGGAATTCCCGGTGTAGCGGTGAAATGCGTAGATATCGGGAGGAATACCAGTGGCGAAGGCGACTCTCTGGACTGACCCTGACGCTGAGGCGCGAAAGCGTGGGGAGCAAACAGG
11800	12108	11808	12101		2.23	2.26	2.23	2.23		2.9	100	Bacteria;Proteobacteria;Deltaproteobacteria;Desulfovibrionales;Desulfovibrionaceae;Desulfovibrio;Desulfovibrio_vulgaris_DP4;	TACGGAGGGTGCGAGCGTTAATCGGAATCACTGGGCGTAAAGCGCACGTAGGCTGCTTGGTAAGTCAGGGGTGAAAGCCCGCGGCTCAACCGCGGAATTGCCTTTGATACTGCCGAGCTAGAGTCCGGGAGAGGGTAGTGGAATTCCAGGTGTAGGAGTGAAATCCGTAGAGATCTGGAGGAACATCAGTGGCGAAGGCGACTACCTGGACCGGTACTGACGCTGAGGTGCGAAAGCGTGGGGAGCAAACAGG
11529	11871	11560	11861		2.18	2.24	2.18	2.18		2.3	100	Bacteria;Firmicutes;Bacilli;Lactobacillales;Enterococcaceae;Enterococcus_faecalis	TACGTAGGTGGCAAGCGTTGTCCGGATTTATTGGGCGTAAAGCGAGCGCAGGCGGTTTCTTAAGTCTGATGTGAAAGCCCCCGGCTCAACCGGGGAGGGTCATTGGAAACTGGGAGACTTGAGTGCAGAAGAGGAGAGTGGAATTCCATGTGTAGCGGTGAAATGCGTAGATATATGGAGGAACACCAGTGGCGAAGGCGGCTCTCTGGTCTGTAACTGACGCTGAGGCTCGAAAGCGTGGGGAGCAAACAGG
11948	12412	11966	12250		2.26	2.34	2.26	2.25		1.7	100	Bacteria;Chlorobi;Chlorobia;Chlorobiales;Chlorobiaceae;Pelodictyon_phaeoclathratiforme_strain_BU-1	TACAGGGGTGGCAAGCGTTGTCCGGATTTACTGGGTGTAAAGGGTGCGCAGGCGGGCCGATAAGTCGGGGGTTAAATCCATGTGCTTAACACATGCATGGCTTCCGATACTGTCGGCCTAGAGTCTCGAAGAGGAAGATGGAATTTCCGGTGTAACGGTGGAATGTGTAGATATCGGAAAGAACACCAGTGGCGAAGGCAGTCTTCTGGTCGAGCACTGACGCTCAGGCACGAAAGCGTGGGGAGCAAACAGG
10413	10426	10456	10719		1.97	1.97	1.97	1.97		2.3	100	Bacteria;Firmicutes;Clostridia;Clostridiales;Ruminococcaceae;Ruminiclostridium_thermocellum_strain_ATCC_27405	TACGTAGGTGGCGAGCGTTGTCCGGAATTACTGGGTGTAAAGGGCGCGTAGGCGGGGATGCAAGTCAGATGTGAAATTCCGGGGCTTAACCCCGGCGCTGCATCTGAAACTGTATCTCTTGAGTGCTGGAGAGGAAAGCGGAATTCCTAGTGTAGCGGTGAAATGCGTAGATATTAGGAGGAACACCAGTGGCGAAGGCGGCTTTCTGGACAGTAACTGACGCTGAGGCGCGAAAGCGTGGGGAGCAAACAGG
10437	10440	10461	10705		1.97	1.97	1.97	1.97		1.7	100	Bacteria;Proteobacteria;Betaproteobacteria;Burkholderiales;Bordetella_bronchiseptica	TACGTAGGGTGCAAGCGTTAATCGGAATTACTGGGCGTAAAGCGTGCGCAGGCGGTTCGGAAAGAAAGATGTGAAATCCCAGGGCTTAACCTTGGAACTGCATTTTTAACTACCGGGCTAGAGTGTGTCAGAGGGAGGTGGAATTCCGCGTGTAGCAGTGAAATGCGTAGATATGCGGAGGAACACCGATGGCGAAGGCAGCCTCCTGGGATAACACTGACGCTCATGCACGAAAGCGTGGGGAGCAAACAGG
10318	10333	10335	10584		1.95	1.95	1.95	1.95		2.3	100	Bacteria;Cyanobacteria;Oxyphotobacteria;Nostocales;Nostocaceae;Nostoc_PCC-7524;Nostoc_sp._PCC_7120	TACGGAGGATGCAAGCGTTATCCGGAATGATTGGGCGTAAAGCGTCCGCAGGTGGCACTGTAAGTCTGCTGTTAAAGAGCAAGGCTCAACCTTGTAAAGGCAGTGGAAACTACAGAGCTAGAGTACGTTCGGGGCAGAGGGAATTCCTGGTGTAGCGGTGAAATGCGTAGAGATCAGGAAGAACACCGGTGGCGAAAGCGCTCTGCTAGGCCGTAACTGACACTGAGGGACGAAAGCTAGGGGAGCGAATGGG
9858	9687	9889	10169		1.86	1.83	1.86	1.87		1.7	100	Bacteria;Firmicutes;Clostridia;Thermoanaerobacterales;Caldicellulosiruptor_saccharolyticus_strain_DSM_8903	TACGTAGGTGGCGAGCGTTGTCCGGAATTACTGGGCGTAAAGGGTGCGTAGGCGGCTATGCGAGTTAAGCGTGAAAGCCTTAGGCTCAACCTAAGGATTGCGCTTAATACTGCATAGCTTGAGTGCGGGAGAGGACGGCGGAATTCCCGGTGTAGCGGTGAAATGCGTAGATATCGGGAGGAACACCAGTGGCGAAGGCGGCCGTCTGGACCGTAACTGACGCTGAGGCACGAAAGCGTGGGGAGCGAACAGG
9467	9470	13081	9689		1.79	1.79	2.47	1.78		2.9	100	Bacteria;Bacteroidetes;Bacteroidia;Bacteroidales;Bacteroides_vulgatus_strain_ATCC_8482	TACGGAGGATCCGAGCGTTATCCGGATTTATTGGGTTTAAAGGGAGCGTAGATGGATGTTTAAGTCAGTTGTGAAAGTTTGCGGCTCAACCGTAAAATTGCAGTTGATACTGGATATCTTGAGTGCAGTTGAGGCAGGCGGAATTCGTGGTGTAGCGGTGAAATGCTTAGATATCACGAAGAACTCCGATTGCGAAGGCAGCCTGCTAAGCTGCAACTGACATTGAGGCTCGAAAGTGTGGGTATCAAACAGG
9725	9026	15029	9968		1.84	1.7	2.83	1.83		1.15	100	Bacteria;Chloroflexi;Chloroflexia;Chloroflexales;Chloroflexus_aurantiacus_strain_J-10-fl	GACAGAGGGGGCAAGCGTTGTCCGGAGTTACTGGGCGTAAAGGGCGCGCAGGCGGTGGGCTGCGTCGGCGCTGAAAGCGCCCCGCTTAACGGGGCGAGGCGCGCCGATACGAGTCCACTCGAGGCAAGCAGAGGGTGGCGGAATTCCGGGTGGAGCGGTGAAATGCGTAGAGATCCGGAGGAACGCCGGTGGGGAAGCCGGCCACCTGGGCTTGACCTGACGCTGCGGCGCGACAGCGTGGGGAGCAAACCGG
9535	9986		9790		1.8	1.88		1.8		1.7	100	Archaea;Euryarchaeota;Methanococci;Methanococcales;Methanococcaceae;Methanococcus;Methanococcus_maripaludis_S2	CACCGACGGCCCGAGTGGTGGCCACTTTTATTGGGCCTAAAGCGTCCGTAGCCGGTCCAGTAAGTCCTTGTTTAAATCCTGCGGCTTAACCGCAGGACTGGCAGGGATACTGCTGGACTTGGGACCGGGAGAGGACAAGGGTACTTCAGGGGTAGCGGTGAAATGTGTTGATCCTTGAAGGACCACCTATGGCGAAGGCACTTGTCTGGAACGGGTCCGACGGTGAGGGACGAAAGCCAGGGGCGCGAACCGG
9391	9339	12319	9656		1.77	1.76	2.32	1.78		1.15	100	Bacteria;Thermotogae;Thermotogales;Thermotogaceae;Thermotoga.Thermotoga_neapolitana_strain_DSM_4359	TACGTAGGGGGCAAGCGTTACCCGGATTTACTGGGCGTAAAGGGGGCGTAGGCGGCCTGGTGTGTCGGATGTGAAATCCCACGGCTCAACCGTGGGGCTGCATCCGAAACTACCAGGCTTGGGGGCGGTAGAGGGAGACGGAACTGCCGGTGTAGGGGTGAAATCCGTAGATATCGGCAGGAACGCCGGTGGGGAAGCCGGTCTCCTGGGCCGACCCCGACGCTGAGGCCCGAAAGCCAGGGGAGCAAACCGG
9185	7868	9187	9427		1.73	1.48	1.73	1.74		2.3	100	Bacteria;Bacteroidetes;Bacteroidia;Bacteroidales;Porphyromonas_gingivalis_strain_ATCC_33277	TACGGAGGATGCGAGCGTTATCCGGATTTATTGGGTTTAAAGGGTGCGTAGGTTGTTCGGTAAGTCAGCGGTGAAACCTGAGCGCTCAACGTTCAGCCTGCCGTTGAAACTGCCGGGCTTGAGTTCAGCGGCGGCAGGCGGAATTCGTGGTGTAGCGGTGAAATGCATAGATATCACGAGGAACTCCGATTGCGAAGGCAGCTTGCCATACTGCGACTGACACTGAAGCACGAAGGCGTGGGTATCAAACAGG
9064	9045	23960	9331		1.71	1.71	4.52	1.72		1.15	100	Bacteria;Chlorobi;Chlorobia;Chlorobiales;Chlorobiaceae;Chlorobium_phaeobacteroides_strain_DSM_266	TACAGGGGTGGCAAGCGTTGTCCGGATTTACTGGGTGTAAAGGGTGCGCAGGCGGATTCATAAGTCGGGGGTTAAATCCATGTGCTTAACACATGCAAGGCTTCCGATACTGTGAGTCTAGAGTCTCGAAGAGGAAGATGGAATTTCCGGTGTAACGGTGGAATGTGTAGATATCGGAAAGAACACCAGTGGCGAAGGCAGTCTTCTGGTCGAGAACTGACGCTCAGGCACGAAAGCGTGGGGAGCAAACAGG
8770	8938	8805	9039		1.66	1.69	1.66	1.66		1.7	100	Bacteria;Proteobacteria;Alphaproteobacteria;Rhodobacterales;Ruegeria_pomeroyi_strain_DSS-3	TACGGAGGGGGTTAGCGTTGTTCGGAATTACTGGGCGTAAAGCGCGCGTAGGCGGACCAGAAAGTTGGGGGTGAAATCCCGGGGCTCAACCCCGGAACTGCCTCCAAAACTCCTGGTCTTGAGTTCGAGAGAGGTGAGTGGAATTCCGAGTGTAGAGGTGAAATTCGTAGATATTCGGAGGAACACCAGTGGCGAAGGCGGCTCACTGGCTCGATACTGACGCTGAGGTGCGAAAGTGTGGGGAGCAAACAGG
8674	8560	8674	8919		1.64	1.62	1.64	1.64		1.15	100	Bacteria;Aquificae;Aquificae;Aquificales;Hydrogenobaculaceae;Hydrogenobaculum;Hydrogenobaculum_sp._Y04AAS1	TACGTAGGTCCCGAGCGTTGCGCGATGTTACTGGGCGTAAAGCGTCCGTAGCTGGTTTCGTAAGCAGATTGTCAAAACCCGAAGCTCAACTTCGGCAAGGCATTCCGAACTGCGTTACTTGAGTCCTGTTCAGGTAGGCGGAATTCCCGGTGTAGCGGTGAAATGCGTAGATATCGGGAGGAACACCAGTGGCGAAGGCGGCCTACTGGGACGGTACTGACGGTCATGGACGAAAGCTGGGGGAGCAAACCGG
8657	8678		8907		1.63	1.64		1.64		0.57	100	Bacteria;Bacteroidetes;Chlorobia;Chlorobiales;Chlorobiaceae;Chlorobium;Chlorobium_phaeovibrioides_DSM_265	TACAGGGGTGGCAAGCGTTGTCCGGATTTACTGGGTGTAAAGGGTGCGCAGGCGGACTTATAAGTCGGGGGTTAAATCCATGTGCTTAACACATGCATGGCTTCCGATACTGTAAGTCTAGAGTCTCGGAGAGGAAGATGGAATTTCCGGTGTAACGGTGGAATGTGTAGATATCGGAAAGAACACCAGTGGCGAAGGCAGTCTTCTGGCCGAGTACTGACGCTCAGGCACGAAAGCGTGGGGAGCAAACAGG
8675	8284	8695	8965		1.63	1.56	1.64	1.65		1.15	100	Bacteria;Deinococcus-Thermus;Deinococci;Thermales;Thermaceae;Thermus_thermophilus_strain_HB8	TACGGAGGGCGCGAGCGTTACCCGGATTCACTGGGCGTAAAGGGCGTGTAGGCGGCCTGGGGCGTCCCATGTGAAAGACCACGGCTCAACCGTGGGGGAGCGTGGGATACGCTCAGGCTAGACGGTGGGAGAGGGTGGTGGAATTCCCGGAGTAGCGGTGAAATGCGCAGATACCGGGAGGAACGCCGATGGCGAAGGCAGCCACCTGGTCCACCCGTGACGCTGAGGCGCGAAAGCGTGGGGAGCAAACCGG
7645	7555	7662	7890		1.44	1.43	1.44	1.45		1.15	100	Bacteria;Spirochaetes;Spirochaetia;Spirochaetales;Spirochaetaceae;Treponema_vincentii	CACGTAAGGGGCGAGCGTTGTTCGGAATTATTGGGCGTAAAGGGCATGTAGGCGGTTATGTAAGCCTGGTGTGAAATCCTGGGGCTTAACCCTAGAATAGCATTGGGTACTGTATAACTTGAATTACGGAAGGGAAACTGGAATTCCAAGTGTAGGGGTGGAATCTGTAGATATTTGGAAGAACACCGGTGGCGAAGGCGGGTTTCTGGCCGATAATTGACGCTGAGATGCGAAAGTGTGGGGATCGAACAGG
7435	7272	7450	7663		1.4	1.37	1.4	1.41		1.15	100	Bacteria;Proteobacteria;Gammaproteobacteria;Betaproteobacteriales;Burkholderiaceae;Leptothrix;Leptothrix_cholodnii_SP-6	TACGTAGGGTGCAAGCGTTAATCGGAATTACTGGGCGTAAAGCGTGCGCAGGCGGTTGTGTAAGACAGATGTGAAATCCCCGGGCTCAACCTGGGAACTGCATTTGTGACTGCACAGCTAGAGTACGGTAGAGGGGGATGGAATTCCGCGTGTAGCAGTGAAATGCGTAGATATGCGGAGGAACACCGATGGCGAAGGCAATCCCCTGGACCTGTACTGACGCTCATGCACGAAAGCGTGGGGAGCAAACAGG
6935	6999		7189		1.31	1.32		1.32		1.15	100	Bacteria;Chlorobi;Chlorobia;Chlorobiales;Chlorobiaceae;Chlorobium_limicola_strain_DSM_245	TACAGGGGTGGCAAGCGTTGTCCGGATTTACTGGGTGTAAAGGGTGCGCAGGCGGACTTATAAGTCGGGGGTTAAATCCATGTGCTTAACACATGCAAGGCTTCCGATACTGTAGGTCTAGAGTCTCGAAGAGGAAGATGGAATTTCCGGTGTAACGGTGGAATGTGTAGATATCGGAAAGAACACCAGTGGCGAAGGCAGTCTTCTGGTCGAGAACTGACGCTCAGGCACGAAAGCGTGGGGAGCAAACAGG
6710	6939	6714	6918		1.27	1.31	1.27	1.27		0.57	100	Bacteria;Planctomycetes;Planctomycetia;Planctomycetales;Rhodopirellula_baltica_strain_SH_1	CACGTACCGTCCAAACGTTATTCGGTATCACTGGGCTTAAAGCGTTCGTAGGCGGCCTAGAAGGTGAGATGTGAAAGCCCACGGCTCAACCGTGGAATTGCGTTTCAAACCACTAGGCTTGAGGAAGACAGGGGTGATGGGAACTTATGGTGGAGCGGTGAAATGCGTTGATATCATAGGGAACACCGGTGGCGAAAGCGCATCACTGGGTCTTTTCTGACGCTGAGGAACGAAAGCTAGGGTAGCGAACGGG
6686	6769	6692	6891		1.26	1.28	1.26	1.27		1.15	100	Bacteria;Bacteroidetes;Chlorobia;Chlorobiales;Chlorobiaceae;Chlorobaculum;Chlorobium_tepidum_TLS	TACAGGGGTGGCAAGCGTTGTCCGGATTTACTGGGTGTAAAGGGTGCGCAGGCGGATCGATAAGTCGGGGGTTAAATCCATGTGCTTAACACATGCACGGCTTCCGATACTGTTGATCTAGAGTCTCGAAGAGGAAGGTGGAATTTCCGGTGTAACGGTGGAATGTGTAGATATCGGAAAGAACACCAGTGGCGAAGGCAGCCTTCTGGTCGAGTACTGACGCTCAGGCACGAAAGCGTGGGGAGCAAACAGG
5822	5753	5840	6047		1.1	1.09	1.1	1.11		2.9	100	Bacteria;Chloroflexi;Chloroflexia;Chloroflexales;Herpetosiphonaceae;Herpetosiphon;Herpetosiphon_aurantiacus	TACGTAGGGGCCAAGCGTTGTCCGGAATTACTGGGCGTAAAGCGTGGGTAGGTGGTCGATGATGTGCCGCGTGAAAGCGCCGGAGTAATGCCGGCGAGGTCGCGGTAGACACGTTGACTAGAGGCTCGCAGAGGAACGTGGAATTCCCGGTGTAGTGGTGAAATGCGTAGATATCGGGAGGAACACCAGTGGCGCAAGCGGCGTTCTGGGCGAGACCTGACACTGAGCCACGACGGCGTGGGGAGCAAACAGG
5300	5204		5499		1	0.98		1.01		0.57	100	Bacteria;Chloroflexi;Chloroflexia;Chloroflexales;Chloroflexaceae;Chloroflexus;Chloroflexus_aurantiacus_J-10-fl	GACAGAGGGGGCAAGCGTTGTCCGGAGTTACTGGGCGTAAAGGGCGCGCAGGCGGTGGGCTGCGTCGGCGCTGAAAGCGCCCCGCTTAACGGGGCGAGGCGCGCCGATACGAGTCCACTCGAGGCAAGCAGAGGGTGGCGGAATTCCGGGTGGAGCGGTGAAATGCGTAGAGATCCGGAGGAACGCCAGTGGGGAAGCCGGCCACCTGGGCTTGACCTGACGCTGCGGCGCGACAGCGTGGGGAGCAAACCGG
5218	5249		5427		0.98	0.99		1		0.57	100	Bacteria;Firmicutes;Clostridia;Thermoanaerobacterales;Thermoanaerobacteraceae;Thermoanaerobacter;Thermoanaerobacter_ethanolicus	GACGTAGGGGGCGAGCGTTGTCCGGAATTACTGGGCGTAAAGGGCGCGTAGGCGGCCGTTCAAGTCAGGTGTAAAAAACCCGGGCTCAACCCGGGGGATGCACATGAAACTGGGTGGCTAGAGGGCAGGAGAGGGGAGTGGAATTCCCGGTGTAGCGGTGAAATGCGTAGATATCGGGAGGAATACCAGTGGCGAAGGCGACTCTCTGGACTGACCCTGACGCTGAGGCGCGAAAGCGTGGGGAGCAAACAGG
4892	4948	8337	5062		0.92	0.93	1.57	0.93		1.7	100	Bacteria;Fusobacteria;Fusobacteriia;Fusobacteriales;Fusobacteriaceae;Fusobacterium;Fusobacterium_nucleatum_subsp._polymorphum	TACGTATGTCACAAGCGTTATCCGGATTTATTGGGCGTAAAGCGCGTCTAGGTGGTTATGTAAGTCTGATGTGAAAATGCAGGGCTCAACTCTGTATTGCGTTGGAAACTGTGTAACTAGAGTACTGGAGAGGTAAGCGGAACTACAAGTGTAGAGGTGAAATTCGTAGATATTTGTAGGAATGCCGATGGGGAAGCCAGCTTACTAGACAGATACTGACGCTGAAGCGCGAAAGCGTGGGTAGCAAACAGG
4776	5012	6405	4923		0.9	0.95	1.21	0.91		0.57	100	Archaea;Crenarchaeota;Thermoprotei;Thermoproteales;Pyrobaculum_calidifontis_strain_JCM_11548	TACCAGCTCCGCGAGTGGTCGGGGTGTTTACTGGGCTTAAAGCGCCCGTAGCCGGCCCGGCAAGTCGCTCCTGAAATCCCCGGGCTCAACCCGGGGGCCGGGGGCGATACTGCCGGGCTAGGGGGCGGGAGAGGCCGCCGGTACTCCGGGGGTAGGGGCGAAATCCGTTAATCCCCGGAGGACCACCAGTGGCGAAAGCGGGCGGCCAGAACGCGCCCGACGGTGAGGGGCGAAAGCCGGGGGAGCAAAGGGG
4304	4427	4309	4500		0.81	0.84	0.81	0.83		1.7	100	Bacteria;Proteobacteria;Alphaproteobacteria;Sphingomonadales;Zymomonas_mobilis	TACGGAGGGAGCTAGCGTTGTTCGGAATTACTGGGCGTAAAGCGTACGTAGGCGGTTTAATAAGTCAGGGGTGAAAGCCCAGAGCTCAACTCTGGAACTGCCTTTGAGACTGTTAGACTAGAACATAGAAGAGGTAAGTGGAATTCCGAGTGTAGAGGTGAAATTCGTAGATATTCGGAAGAACACCAGTGGCGAAGGCGACTTACTGGTCTATAGTTGACGCTGAGGTACGAAAGCGTGGGTAGCAAACAGG
4411	4422	4427	4598		0.83	0.83	0.83	0.85		1.7	100	Bacteria;Firmicutes;Clostridia;Thermoanaerobacterales;Caldicellulosiruptor_bescii_strain_DSM_6725	TACGTAGGTGGCGAGCGTTGTCCGGAATTACTGGGCGTAAAGGGTGCGTAGGCGGCCTGGTAAGTTGAGCGTGAAATTTTTGGGCTCAACCCAAAAGGAGCGTTCAAAACTGCCAGGCTTGAGTGCGGGAGAGGACGGCGGAATTCCCGGTGTAGCGGTGAAATGCGTAGATATCGGGAGGAACACCAGTGGCGAAGGCGGCCGTCTGGACCGTAACTGACGCTGAGGCACGAAAGCGTGGGGAGCAAACAGG
4274	4529	4274	4477		0.81	0.85	0.81	0.82		0.57	100	Archaea;Euryarchaeota;Methanococci;Methanococcales;Methanocaldococcaceae;Methanocaldococcus;Methanocaldococcus_jannaschii_DSM_2661	TACCGGCGGCCCAAGTGGTGGCCACTGTTATTGGGCCTAAAGCGTCCGTAGCCGGCCCGGTAAGTCTCTGCTTAAATCCTGCGGCTCAACCGCAGGGCTGGCAGAGATACTGCCGGGCTTGGGACCGGGAGAGGCCGGGGGTACCCCAGGGGTAGCGGTGAAATGCGTTGATCCCTGGGGGACCACCTGTGGCGAAGGCGCCCGGCTGGAACGGGTCCGACGGTGAGGGACGAAGGCCAGGGGAGCAAACCGG
3935	4091	3956	4123		0.74	0.77	0.75	0.76		1.15	100	Bacteria;Spirochaetes;Spirochaetales;Spirochaetaceae;Treponema.Treponema_denticola_strain_ATCC_35405	CACGTAAGGGGCGAGCGTTGTTCGGAATTATTGGGCGTAAAGGGTATGTAGGCGGTTAGGTAAGCCTGGTGTGAAATCTACGAGCTCAACTCGTAAACTGCATTGGGTACTGCTTGACTTGAATCACGGAGGGGAAACCGGAATTCCAAGTGTAGGGGTGGAATCTGTAGATATTTGGAAGAACACCGGTGGCGAAGGCGGGTTTCTGGCCGATGATTGACGCTGATATACGAAGGTGCGGGGAGCAAACAGG
2858	2885	2864	3011		0.54	0.54	0.54	0.55		0.57	100	Bacteria;Gemmatimonadetes;Gemmatimonadales;Gemmatimonadaceae;Gemmatimonas_aurantiaca_strain_T-27	TACGGAGGGTGCGAGCGTTGTCCGGAATCACTGGGCGTAAAGGGCGCGTAGGCGGTCTGCTAAGCGTGTGGTGAAAGCTCGGGGCTCAACCCCGAGTCTGCCATGCGAACTGGTGGACTAGAGCACTGTAGAGGCAGGTGGAATTCCGGGTGTAGCGGTGGAATGCGTAGAGATCCGGAAGAACACCAGTGGCGAAGGCGGCCTGCTGGGCAGTAGCTGACGCTGAGGCGCGATAGCGTGGGGAGCAAACAGG
2908	3001		3073		0.55	0.57		0.57		0.57	100	Bacteria;Thermotogae;Thermotogae;Thermotogales;Thermotogaceae;Thermotoga;Thermotoga_petrophila_RKU-1	TACGTAGGGGGCAAGCGTTACCCGGATTTACTGGGCGTAAAGGGGGCGTAGGCGGCCTGGTGTGTCGGATGTGAAATCCCACGGCTCAACCGTGGGGCCGCATCCGAAACTACCAGGCTTGGGGGCGGTAGAGGGAGACGGAACTGCCGGTGTAGGGGTGAAATCCGTAGATATCGGCAGGAACGCCGGTGGGGAAGCCGGTCTCCTGGGCCGACCCCGACGCTGAGGCCCGAAAGCCAGGGGAGCAAACCGG
2675	2849	2675	2806		0.5	0.54	0.5	0.52		0.57	100	Bacteria;Proteobacteria;Betaproteobacteria;Nitrosomonadales;Nitrosomonas_europaea	TACGTAGGGTGCGAGCGTTAATCGGAATTACTGGGCGTAAAGGGTGCGCAGGCGGTCTTGCAAGTCAGATGTGAAAGCCCCGGGCTTAACCTGGGAATTGCGTTTGAAACTACAAGGCTAGAGTGCAGCAGAGGGGAGTGGAATTCCATGTGTAGCAGTGAAATGCGTAGAGATGTGGAAGAACACCGATGGCGAAGGCAGCTCCCTGGGTTGACACTGACGCTCATGCACGAAAGCGTGGGGAGCAAACAGG
2735	2656	2737	2879		0.52	0.5	0.52	0.53		0.57	100	Archaea;Crenarchaeota;Thermoprotei;Sulfolobales;Sulfolobaceae;Sulfolobus;Sulfolobus_tokodaii_str._7	CACCAGCTCCGCGAGTGGTCGGGACGCTTACTGGGCCTAAAGCGCCTGTAGCCGGCCCACTAAGTCGCCCCTTAAAGACCCGGGCTCAACCCGGGAAATGGGGGCGATACTGGTGGGCTAGGGGGCGGGAGAGGCTAGGGGTACTCCCAGAGGAGGGGCGAAATCCGTAGATCCTGGGAGGACCACCAGTGGCGGAGGCGCCTAGCTAGAACGCGCCCGACGGTGAGAGGCGAAAGCCGGGGCAGCAAATGGG
2603	2766		2768		0.49	0.52		0.51		0.57	100	Bacteria;Proteobacteria;Gammaproteobacteria;Enterobacteriales;Enterobacteriaceae;Dickeya;Dickeya_dadantii_3937	TACGGAGGGTGCAAGCGTTAATCGGAATGACTGGGCGTAAAGCGCACGCAGGCGGTCTGTTAAGTTGGATGTGAAATCCCCGGGCTTAACCTGGGAACTGCATTCAAAACTGACAGGCTAGAGTCTCGTAGAGGGGGGTAGAATTCCAGGTGTAGCGGTGAAATGCGTAGAGATCTGGAGGAATACCGGTGGCGAAGGCGGCCCCCTGGATGAAGACTGACGCTCAGGTGCGAAAGCGTGGGGAGCAAACAGG
2365	2521	2365	2495		0.45	0.48	0.45	0.46		0.57	100	Bacteria;Acidobacteria;Acidobacteriia;Acidobacteriales;Acidobacteriaceae_(Subgroup_1);Acidobacterium;Acidobacterium_capsulatum_ATCC_51196;	TACGAGGGGGGCGAGCGTTGTTCGGAATTATTGGGCGTAAAGGGTGCGTAGGCGGTTCGGTAAGTTTGATGTGAAATCTTCGGGCTCAACTCGAAGTCTGCATCGAAAACTGCCGGGCTTGAGTGTGGGAGAGGTGAGTGGAATTTCCGGTGTAGCGGTGAAATGCGTAGATATCGGAAGGAACACCTGTGGCGAAAGCGGCTCACTGGACCACAACTGACGCTGATGCACGAAAGCTAGGGGAGCAAACAGG
2244	2383	2246	2379		0.42	0.45	0.42	0.44		1.15	100	Bacteria;Dictyoglomi;Dictyoglomales;Dictyoglomaceae;Dictyoglomus_turgidum_strain_DSM_6724	GACGTAGGGGGCGAGCGTTGTCCGGATTTACTGGGCGTAAAGGGCGTGTAGGCGGCTTAGCAAGTCAGATGTGGAAGCCCCGGGCTCAACTCGGGGAGGACATCTGATACTGCTAAGCTAGAGGGCAGGAGAGGAGAGCGGAACTTCCGGTGTAGCGGTGAAATGCGTAGATATCGGAAGGAACGCCGGTGGCGAAGGCGGCTCTCTGGACTGTCCCTGACGCTGAGGCGCGAAAGCTAGGGGAGCGAACGGG
1867	1857		1965		0.35	0.35		0.36		0.57	100	Bacteria;Bacteroidetes;Bacteroidia;Bacteroidales;Bacteroidaceae;Bacteroides;Bacteroides_vulgatus_ATCC_8482	TACGGAGGATCCGAGCGTTATCCGGATTTATTGGGTTTAAAGGGAGCGTAGATGGATATTTAAGTCAGTTGTGAAAGTTTGCGGCTCAACCGTAAAATTGCAGTTGATACTGGATATCTTGAGTGCAGTTGAGGCAGGCGGAATTCGTGGTGTAGCGGTGAAATGCTTAGATATCACGAAGAACTCCGATTGCGAAGGCAGCCTGCTAAGCTGCAACTGACATTGAGGCTCGAAAGTGTGGGTATCAAACAGG
1735	1780		1842		0.33	0.34		0.34		0.57	100	Bacteria;Fusobacteria;Fusobacteriia;Fusobacteriales;Fusobacteriaceae;Fusobacterium;Fusobacterium_nucleatum_subsp._polymorphum	TACGTATGTCACAAGCGTTATCCGGATTTATTGGGCGTAAAGCGCGTCTAGGTGGTTATGTAAGTCTGATGTGAAAATGCAGGGCTCAACTCTGTATTGCGTTGGAAACTGTGTAACTAGAGTACTGGAGAGGTAAGCGGAACTACAAGTGTAGAGGTGAAATTCGTAGATATTTGTAGGAATGCCGATGGGGAAGCCAGCTTACTGGACAGATACTGACGCTGAAGCGCGAAAGCGTGGGTAGCAAACAGG
1739	1765		1824		0.33	0.33		0.34		0.57	100	Bacteria;Bacteroidetes;Bacteroidia;Bacteroidales;Bacteroidaceae;Bacteroides;Bacteroides_vulgatus_ATCC_8482	TACGGAGGATCCGAGCGTTATCCGGATTTATTGGGTTTAAAGGGAGCGTAGATGGATGTTTAAGTCAGTTGTGAAAGTTTGCGGCTCAACCGTAAAATTGCAGTTGATACTGGATATCTTGAGTGCAGTTGAGGCAGGCGGAATTCGTGGTGTAGCGGTGAAATGCTTAGATATCACGAGGAACTCCGATTGCGAAGGCAGCCTGCTAAGCTGCAACTGACATTGAGGCTCGAAAGTGTGGGTATCAAACAGG
1706	1749		1790		0.32	0.33		0.33		0.57	100	Bacteria;Fusobacteria;Fusobacteriia;Fusobacteriales;Fusobacteriaceae;Fusobacterium;Fusobacterium_nucleatum_subsp._polymorphum	TACGTATGTCACAAGCGTTATCCGGATTTATTGGGCGTAAAGCGCGTCTAGGTGGTTATATAAGTCTGATGTGAAAATGCAGGGCTCAACTCTGTATTGCGTTGGAAACTGTGTAACTAGAGTACTGGAGAGGTAAGCGGAACTACAAGTGTAGAGGTGAAATTCGTAGATATTTGTAGGAATGCCGATGGGGAAGCCAGCTTACTGGACAGATACTGACGCTGAAGCGCGAAAGCGTGGGTAGCAAACAGG
1629	1769		1743		0.31	0.33		0.32		0.57	100	Archaea;Crenarchaeota;Thermoprotei;Thermoproteales;Pyrobaculum_aerophilum_strain_IM2	TACCAGCTCCGCGAGTGGTCGGGGTGTTTACTGGGCTTAAAGCGCCCGTAGCCGGCCCGGCAAGTCGCTCCTGAAATCCCCGGGCTCAACCCGGGGGCGGGGGGCGATACTGCCGGGCTAGGGGGCGGGAGAGGCCGCCGGTACTCCGGGGGTAGGGGCGAAATCCGTTAATCCCCGGAGGACCACCAGTGGCGAAAGCGGGCGGCCAGAACGCGCCCGACGGTGAGGGGCGAAAGCCGGGGGAGCAAAGGGG
1541	1538	1546	1658		0.29	0.29	0.29	0.31		2.9	100	Bacteria;Proteobacteria;Betaproteobacteria;Burkholderiales;Paraburkholderia_xenovorans_strain_LB400	TACGTAGGGTGCAAGCGTTAATCGGAATTACTGGGCGTAAAGCGTGCGCAGGCGGTTCGCTAAGACAGATGTGAAATCCCCGGGCTTAACCTGGGAACTGCATTTGTGACTGGCGGGCTAGAGTATGGCAGAGGGGGGTAGAATTCCACGTGTAGCAGTGAAATGCGTAGAGATGTGGAGGAATACCGATGGCGAAGGCAGCCCCCTGGGCCAATACTGACGCTCATGCACGAAAGCGTGGGGAGCAAACAGG
935	1006	935	1018		0.18	0.19	0.18	0.19		0.57	100	Archaea;Euryarchaeota;Archaeoglobi;Archaeoglobales;Archaeoglobus_fulgidus_strain_DSM_4304	TACCGGCGGCCCGAGTGGCGGCCACTTTTATTGGGCCTAAAGCGTCCGTAGCCGGGCTGGTAAGTCCTCCGGGAAATCTGGCGGCTTAACCGTCAGACTGCCGGAGGATACTGCCAGCCTAGGGACCGGGAGAGGCCGGGGGTATTCCCGGAGTAGGGGTGAAATCCTGTAATCCCGGGAGGACCACCTGTGGCGAAGGCGCCCGGCTGGAACGGGTCCGACGGTGAGGGACGAAGGCCAGGGGAGCGAACCGG
134	34	134	145		0.025	0.006	0.025	0.027		0.57	100	Archaea; Crenarchaeota; Thermoprotei; Desulfurococcales; Desulfurococcaceae; Ignicoccus hospitalis	TACCAGCCCCGCGAGTGGTCGGGACGATTATTGGGCCTAAAGCGCCCGTAGCCGGCCTGGTGGCCCCCCTCCTAAAGCCCCGGGCTCAACCCGGGGACTGGAGGGGGTAGCGCCAGGCTAGGGGGCGGGAGAGGCCGAGGGTACTCCCGGGGTAGGGGCGAAATCCGATAATCCCGGGAGGACCGCCAGTGGCGAAGGCGCTCGGCTGGAACGCGCCCGACGGTGAGGGGCGAAAGCCGGGGGAGCAAACCGG
120	170	120	135		0.023	0.032	0.023	0.025		0.57	100	Archaea;Nanoarchaeaeota;Nanoarchaeia;Nanoarchaeales;Nanoarchaeaceae;Nanoarchaeum;Nanoarchaeum_equitans	CACCCCCACCGCGAGCGGTGGCCGTGATTATTGGGCCTAAAGGGGCCGTAGCCGGGCCGGTGTGGCTCCGGTGAAATCCTCGGGCTCAACCCGAGGGCGCGCCGGAGCTACTACCGGCCTAGGGACCGGGAGGGGCCGACCGTACTCCCGGGGGAGCGGTGAAATGCTGTAATCCCGGGAGGACGACCCGTGGCGAAAGCGGTCGGCCAGAACGGGTCCGACGGTGAGGGCCGAAGGCCGGGGGCTAGAACGGG
31		31	43		0.006		0.006	0.008		0.57	100	Archaea;Euryarchaeota;Thermococci;Thermococcales;Thermococcaceae;Pyrococcus;Pyrococcus_horikoshii_OT3	TACCGGCGGCCCGAGTGGTGGCCACTATTATTGGGCCTAAAGCGGCCGTAGCCGGGCCCGTAAGTCCCTGGCGAAATCCCACGGCTCAACCGTGGGGCTCGCTGGGGATACTGCGGGCCTTGGGACCGGGAGAGGCCGGGGGTACCCCCGGGGTAGGGGTGAAATCCTATAATCCCGGGGGGACCGCCAGTGGCGAAGGCGCCCGGCTGGAACGGGTCCGACGGTGAGGGCCGAAGGCCAGGGGAGCGAACCGG
										Presumed Contaminant
2259	2333	2261	2370		0.43	0.44	0.43	0.44			100	Bacteria;Spirochaetes;Spirochaetia;Spirochaetales;Spirochaetaceae;Treponema_2;Treponema_socranskii_subsp._buccale	CACGTAAGGTGCGAGCGTTGTTCGGAATTATTGGGCGTAAAGGGCATGCAGGCGGGTCGCCAAGCTTGGTAAGAAATACCGGGGCTCAACTCCGGAGCTATATTGAGAACTGGCGAGCTAGAGTTGCCGAAGGGTATCCGGAATTCCGCGTGAAGGGGTGAAATCTGTAGATATGCGGAAGAACACCGATGGCGAAGGCAGGATACCGGCGGACGACTGACGCTGAGGTGCGAAGGTGCGGGGAGCAAACAGG
534	520	541	523		0.1	0.098	0.1	0.096			100	Bacteria;Proteobacteria;Gammaproteobacteria;Pseudomonadales;Pseudomonas yamanorum	TACAGAGGGTGCAAGCGTTAATCGGAATTACTGGGCGTAAAGCGCGCGTAGGTGGTTCGTTAAGTTGGATGTGAAATCCCCGGGCTCAACCTGGGAACTGCATTCAAAACTGACGAGCTAGAGTATGGTAGAGGGTGGTGGAATTTCCTGTGTAGCGGTGAAATGCGTAGATATAGGAAGGAACACCAGTGGCGAAGGCGACCACCTGGACTGATACTGACACTGAGGTGCGAAAGCGTGGGGAGCAAACAGG
181	202	181	206		0.034	0.038	0.034	0.038			100	Bacteria;Proteobacteria;Betaproteobacteria;Burkholderiales;Massilia sp. Dwa41.01b	TACGTAGGGTGCAAGCGTTAATCGGAATTACTGGGCGTAAAGCGTGCGCAGGCGGTTTTGTAAGTCTGTCGTGAAAGCCCCGGGCTCAACCTGGGAATTGCGATGGAGACTGCAAGGCTTGAATCTGGCAGAGGGGGGTAGAATTCCACGTGTAGCAGTGAAATGCGTAGAGATGTGGAGGAACACCGATGGCGAAGGCAGCCCCCTGGGTCAAGATTGACGCTCATGCACGAAAGCGTGGGGAGCAAACAGG
122	133	146	134		0.023	0.025	0.028	0.025			100	Bacteria;Firmicutes;Bacilli;Lactobacillales;Streptococcaceae;Streptococcus_parasanguinis	TACGTAGGTCCCGAGCGTTATCCGGATTTATTGGGCGTAAAGCGAGCGCAGGCGGTTAGATAAGTCTGAAGTTAAAGGCTGTGGCTTAACCATAGTACGCTTTGGAAACTGTTTAACTTGAGTGCAGAAGGGGAGAGTGGAATTCCATGTGTAGCGGTGAAATGCGTAGATATATGGAGGAACACCGGTGGCGAAAGCGGCTCTCTGGTCTGTAACTGACGCTGAGGCTCGAAAGCGTGGGGAGCAAACAGG
121	132	121	130		0.023	0.025	0.023	0.024			100	Bacteria;Bacteroidetes;Bacteroidia;Flavobacteriales;Flavobacteriaceae;Flavobacterium;uncultured	TACGGAGGATCCAAGCGTTATCCGGAATCATTGGGTTTAAAGGGTCCGTAGGCGGTCTTATAAGTCAGTGGTGAAAGTTTTTAGCTTAACTAAAAAATTGCCATTGATACTGTTAGACTTGAATTACTTGGAAGTAACTAGAATATGTAGTGTAGCGGTGAAATGCTTAGATATTACATGGAATACCAATTGCGAAGGCAGGTTACTATGAGTTAATTGACGCTGATGGACGAAAGCGTGGGTAGCGAACAGG
59	66	77	67		0.011	0.012	0.014	0.012			100	Bacteria;Proteobacteria;Gammaproteobacteria;Xanthomonadales;Stenotrophomonas_maltophilia	TACGAAGGGTGCAAGCGTTACTCGGAATTACTGGGCGTAAAGCGTGCGTAGGTGGTCGTTTAAGTCCGTTGTGAAAGCCCTGGGCTCAACCTGGGAACTGCAGTGGATACTGGGCGACTAGAGTGTGGTAGAGGGTAGCGGAATTCCTGGTGTAGCAGTGAAATGCGTAGAGATCAGGAGGAACATCCATGGCGAAGGCAGCTACCTGGACCAACACTGACACTGAGGCACGAAAGCGTGGGGAGCAAACAGG
53	54	53	54		0.01	0.01	0.01	0.01			100	Bacteria;Proteobacteria;Alphaproteobacteria;Rhizobiales;Beijerinckiaceae;Methylobacterium;Methylobacterium_sp._F36	TACGAAGGGGGCTAGCGTTGCTCGGAATCACTGGGCGTAAAGGGCGCGTAGGCGGCCATTCAAGTCGGGGGTGAAAGCCTGTGGCTCAACCACAGAATTGCCTTCGATACTGTTTGGCTTGAGTTTGGTAGAGGTTGGTGGAACTGCGAGTGTAGAGGTGAAATTCGTAGATATTCGCAAGAACACCAGTGGCGAAGGCGGCCAACTGGACCAATACTGACGCTGAGGCGCGAAAGCGTGGGGAGCAAACAGG
39	47	60	46		0.007	0.009	0.011	0.008			100	Bacteria;Actinobacteria;Corynebacteriales;Corynebacteriaceae;Corynebacterium sp. Marseille-P3884	TACGTAGGGTGCGAGCGTTGTCCGGAATTACTGGGCGTAAAGAGCTCGTAGGTGGTTTGTCGCGTCGTTTGTGGAATACCGCAGCTTAACTGCGGGGTTGCAGGCGATACGGGCATAACTTGAGTGCTGTAGGGGAGACTGGAATTCCTGGTGTAGCGGTGGAATGCGCAGATATCAGGAGGAACACCGATGGCGAAGGCAGGTCTCTGGGCAGTAACTGACGCTGAGGAGCGAAAGCATGGGTAGCGAACAGG
29	32	29	31		0.005	0.006	0.005	0.006			100	Bacteria;Proteobacteria;Alphaproteobacteria;Caulobacterales;Brevundimonas_vesicularis	TACGAAGGGGGCTAGCGTTGCTCGGAATTACTGGGCGTAAAGGGAGCGTAGGCGGACATTTAAGTCAGGGGTGAAATCCCGGGGCTCAACCTCGGAATTGCCTTTGATACTGGGTGTCTTGAGTATGAGAGAGGTGTGTGGAACTCCGAGTGTAGAGGTGAAATTCGTAGATATTCGGAAGAACACCAGTGGCGAAGGCGACACACTGGCTCATTACTGACGCTGAGGCTCGAAAGCGTGGGGAGCAAACAGG
24	23		24		0.005	0.004		0.004			100	Bacteria;Firmicutes;Bacilli;Lactobacillales;Streptococcaceae;Streptococcus_thermophilus	TACGTAGGTCCCGAGCGTTGTCCGGATTTATTGGGCGTAAAGCGAGCGCAGGCGGTTTGATAAGTCTGAAGTTAAAGGCTGTGGCTCAACCATAGTTCGCTTTGGAAACTGTCAAACTTGAGTGCAGAAGGGGAGAGTGGAATTCCATGTGTAGCGGTGAAATGCGTAGATATATGGAGGAACACCGGTGGCGAAAGCGGCTCTCTGGTCTGTAACTGACGCTGAGGCTCGAAAGCGTGGGGAGCGAACAGG
20	25	20	24		0.004	0.005	0.004	0.004			100	Bacteria;Proteobacteria;Alphaproteobacteria;Rhizobiales;Rhizobiaceae;Mesorhizobium terrae strain NIBRBAC000500504	TACGAAGGGGGCTAGCGTTGTTCGGATTTACTGGGCGTAAAGCGCACGTAGGCGGATTGTTAAGTTAGGGGTGAAATCCCAGGGCTCAACCCTGGAACTGCCTTTAATACTGGCAATCTCGAGTCCGGAAGAGGTGAGTGGAATTCCGAGTGTAGAGGTGAAATTCGTAGATATTCGGAGGAACACCAGTGGCGAAGGCGGCTCACTGGTCCGGTACTGACGCTGAGGTGCGAAAGCGTGGGGAGCAAACAGG
18			20		0.003			0.004			100	Bacteria;Proteobacteria;Gammaproteobacteria;Xanthomonadales;Stenotrophomonas_maltophilia	TACGAAGGGTGCAAGCGTTACTCGGAATTACTGGGCGTAAAGCGTGCGTAGGTGGTCGTTTAAGTCCGTTGTGAAAGCCCTGGGCTCAACCTGGGAACTGCAGTGGATACTGGACGACTAGAGTGTGGTAGAGGGTAGCGGAATTCCTGGTGTAGCAGTGAAATGCGTAGAGATCAGGAGGAACATCCATGGCGAAGGCAGCTACCTGGACCAACACTGACACTGAGGCACGAAAGCGTGGGGAGCAAACAGG
14	14	14	14		0.003	0.003	0.003	0.003			100	Bacteria;Proteobacteria;Alphaproteobacteria;Sphingomonadales;Sphingomonas sp. S9-5	TACGGAGGGAGCTAGCGTTATTCGGAATTACTGGGCGTAAAGCGCACGTAGGCGGCTTTGTAAGTAAGAGGTGAAAGCCCAGAGCTCAACTCTGGAATTGCCTTTTAGACTGCATCGCTTGAATCATGGAGAGGTCAGTGGAATTCCGAGTGTAGAGGTGAAATTCGTAGATATTCGGAAGAACACCAGTGGCGAAGGCGGCTGACTGGACATGTATTGACGCTGAGGTGCGAAAGCGTGGGGAGCAAACAGG
14	14	14	15		0.003	0.003	0.003	0.003			100	Bacteria;Cyanobacteria;Oxyphotobacteria;Nostocales;Cyanobacteriaceae;Symphothece_PCC-7002;Synechococcus_sp._PCC_7003	TACGGAGGGTGCAAGCGTTATCCGGAATTATTGGGCGTAAAGAGTCCGTAGGTGGTCATGCAAGTCTGCTGTCAAAGCCCACAGCTTAACTGTGGATCGGCGGTGGAAACTGTGTGACTTGAGTACGGTAGGGGTAGAGGGAATTCCCAGTGTAGCGGTGAAATGCGTAGATATTGGGAAGAACACCGGTGGCGAAAGCGCTCTACTGGACCGTAACTGACACTGAGGGACGAAAGCTAAGGTAGCGAAAGGG
18	20	18	19		0.003	0.004	0.003	0.003			100	Bacteria;Firmicutes;Bacilli;Lactobacillales;Lactobacillaceae;Lactobacillus_delbrueckii	TACGTAGGTGGCAAGCGTTGTCCGGATTTATTGGGCGTAAAGCGAGCGCAGGCGGAATGATAAGTCTGATGTGAAAGCCCACGGCTCAACCGTGGAACTGCATCGGAAACTGTCATTCTTGAGTGCAGAAGAGGAGAGTGGAACTCCATGTGTAGCGGTGGAATGCGTAGATATATGGAAGAACACCAGTGGCGAAGGCGGCTCTCTGGTCTGCAACTGACGCTGAGGCTCGAAAGCATGGGTAGCGAACAGG
15	17	15	17		0.003	0.003	0.003	0.003			100	Bacteria;Proteobacteria;Betaproteobacteria;Burkholderiales;Ralstonia_syzygii	TACGTAGGGTCCAAGCGTTAATCGGAATTACTGGGCGTAAAGCGTGCGCAGGCGGTTGTGCAAGACCGATGTGAAATCCCCGGGCTTAACCTGGGAATTGCATTGGTGACTGCACGGCTAGAGTGTGTCAGAGGGGGGTAGAATTCCACGTGTAGCAGTGAAATGCGTAGAGATGTGGAGGAATACCGATGGCGAAGGCAGCCCCCTGGGATAACACTGACGCTCATGCACGAAAGCGTGGGGAGCAAACAGG
10	11	10	11		0.002	0.002	0.002	0.002			100	Bacteria;Proteobacteria;Alphaproteobacteria;Rhizobiales;Rhizobium_daejeonense	TACGAAGGGGGCTAGCGTTGTTCGGAATTACTGGGCGTAAAGCGCACGTAGGCGGATATTTAAGTCAGGGGTGAAATCCCAGAGCTCAACTCTGGAACTGCCTTTGATACTGGGTATCTTGAGTATGGAAGAGGTAAGTGGAATTCCGAGTGTAGAGGTGAAATTCGTAGATATTCGGAGGAACACCAGTGGCGAAGGCGGCTTACTGGTCCATTACTGACGCTGAGGTGCGAAAGCGTGGGGAGCAAACAGG
9	12		63		0.002	0.002		0.012			100	Bacteria;Aquificae;Aquificales;Hydrogenothermaceae;Sulfurihydrogenibium azorense Az-Fu1	TACGTAGGTCCCGAACGTTGCGCGAAATTACTGGGCGTAAAGGGTCCGTAGGCGGTCTGGTAAGTGGAAGGTGAAATCCTACGGCTCAACCGTAGAATTGCCTTCCAAACTGCTGGACTTGAGGCAGGGAGAGGTCGGCGGAATTCCCGGTGTAGCGGTGAAATGCGTAGATATCGGGAGGAACACCAGTGGCGAAGGCGGCCGACTGGAACTGTCCTGACGCTGAGGGACGAAAGCTAGGGGAGCAAACCGG
7	9				0.001	0.002					100	Bacteria;Proteobacteria;Gammaproteobacteria;Pseudomonadales;Pseudomonas lundensis	TACAGAGGGTGCAAGCGTTAATCGGAATTACTGGGCGTAAAGCGCGCGTAGGTGGTTTGTTAAGTTGAATGTGAAATCCCCGGGCTCAACCTGGGAACTGCATCCAAAACTGGCAAGCTAGAGTATGGTAGAGGGTAGTGGAATTTCCTGTGTAGCGGTGAAATGCGTAGATATAGGAAGGAACACCAGTGGCGAAGGCGACTACCTGGACTGATACTGACACTGAGGTGCGAAAGCGTGGGGAGCAAACAGG
6	7	6			0.001	0.001	0.001				100	Bacteria;Proteobacteria;Alphaproteobacteria;Rhizobiales;Phyllobacterium:Phyllobacterium zundukense	TACGAAGGGGGCTAGCGTTGTTCGGATTTACTGGGCGTAAAGCGCACGTAGGCGGACTATTAAGTCAGGGGTGAAATCCCGGGGCTCAACCCCGGAACTGCCTTTGATACTGGTAGTCTTGAGTTCGAGAGAGGTGAGTGGAATTCCGAGTGTAGAGGTGAAATTCGTAGATATTCGGAGGAACACCAGTGGCGAAGGCGGCTCACTGGCTCGATACTGACGCTGAGGTGCGAAAGCGTGGGGAGCAAACAGG
6	7	6			0.001	0.001	0.001				100	Bacteria;Proteobacteria;Gammaproteobacteria;Enterobacteriales;Enterobacteriaceae;Escherichia-Shigella;Escherichia_coli	TACGGAGGGTGCAAGCGTTAATCGGAATTACTGGGCGTAAAGCGCACGCAGGCGGTTTGTTAAGTCAGATGTGAAATCCCCGGGCTCAACCTGGGAACTGCATCTGATACTGGCAAGCTTGAGTCTCGTAGAGGGGGGTAGAATTCCAGGTGTAGCGGTGAAATGCGTAGAGATCTGGAGGAATACCGGTGGCGAAGGCGGCCCCCTGGACGAAGACTGACGCTCAGGTGCGAAAGCGTGGGGAGCAAACAGG
	64		62			0.012		0.011			100	Pseudomonas veronii strain G2 chromosome, complete genome	TACAGAGGGTGCAAGCGTTAATCGGAATTACTGGGCGTAAAGCGCGCGTAGGTGGTTAGTTAAGTTGGATGTGAAATCCCCGGGCTCAACCTGGGAACTGCATTCAAAACTGACTGACTAGAGTATGGTAGAGGGTGGTGGAATTTCCTGTGTAGCGGTGAAATGCGTAGATATAGGAAGGAACACCAGTGGCGAAGGCGACCACCTGGACTGATACTGACACTGAGGTGCGAAAGCGTGGGGAGCAAACAGG
										Presumed False +
21			21		0.004			0.004			99.61	Bacteria;Actinobacteria;Corynebacteriales;Corynebacteriaceae;Corynebacterium sp. Marseille-P3884	TACGTAGGGTGCGAGCGTTGTCCGGAATTACTGGGCGTAAAGAGCTCGTAGGTGGTTTGTCGCGTCGTTTGTGGAATACCGCAGCTCAACTGCGGGGTTGCAGGCGATACGGGCATAACTTGAGTGCTGTAGGGGAGACTGGAATTCCTGGTGTAGCGGTGGAATGCGCAGATATCAGGAGGAACACCGATGGCGAAGGCAGGTCTCTGGGCAGTAACTGACGCTGAGGAGCGAAAGCATGGGTAGCGAACAGG
	630					0.12					94.07	Sulfurihydrogenibium azorense Az-Fu1, complete sequence	TACGTAGGTCCCGAACGTTGCGCGAATTTACTGGGCGTAAAGGGTCCGTAGGCGGTTTAGCAAGTGGTTGGTGAAATTTCACGGCTCAACCGTGAAACTGCCTTCCAAACTGCTAAACTTGAGGCAGGGAGAGGTCGGCGGAATTCCCGGTGTAGCGGTGAAATGCGTAGATATCGGGAGGAACACCAGTGGCGAAGGCGGCCGACTGGAACTGTTCTGACGCTGAGGGACGAAAGCTAGGGGAGCAAACCGG
	395					0.075					99.6	Thermoanaerobacter sp. X514, complete sequence	GACGTAGGGGGCGAGCGTTGTCCGGAATTACTGGGCGTAAAGGGCGCGTAGGCGGCCGTTCAAGTCAGGTGTAAAATACCCGGGCTCAACCCGGGGATAGCACTTGAAACTGGGCGGCTAGAGGGCAGGAGAGGGGAGTGGAATTCCCGGTGTAGCGGTGAAATGCGTAGATATCGGGAGGAATACCAGTGGCGAAGGCGACTCTCTGGACTGACTCTGACGCTGAGGCGCGAAAGCGTGGGGAGCAAACAGG
	390					0.074					99.6	Persephonella marina EX-H1, complete sequence	TACGTAGGTCCCGAACGTTGCGCGAAATTACTGGGCGTAAAGGGTCCGTAGGCGGTCTGGTAAGTGGAAGGTGAAAGCCCACGGCTCAACCGTGGAATTGCCTTCCAAACTGCTGGACTTGAGGGCGGAAGAGGTCGGCGGAATTCCCGGTGTAGCGGTGAAATGCGTAGATATCGGGAGGAACACCGGTGGCGAAGGCGGCCGACTGGGACGCATCTGACGCTGAGGGACGAAAGCCAGGGGAGCGAACCGG
	328					0.062					99.6	Chloroflexus aurantiacus J-10-fl, complete sequence	GACAGAGGGGGCAAGCGTTGTCCGGAGTTACTGGGCGTAAAGGGCGCGCAGGCGGTGGGCTGCGTCGGCGCTGAAAGCGCCCCGCTTAACGGGGCGAGGCGCGCCGATACGAGTCCACTCGAGGCAAGCAGAGGGTGGCGGAATTCCGGGTGGAGCGGTGAAATGCGTAGAGATCCGGAGGAACGCCGGTGGGGAAGCCGGCCACCTGGGCTTGATCTGACGCTGCGGCGCGACAGCGTGGGGAGCAAACCGG
	291					0.055					99.6	Thermus thermophilus strain TMY chromosome, complete genome	TACGGAGGGCGCGAGCGTTACCCGGATTCACTGGGCGTAAAGGGCGTGTAGGCGGCCTGGGGCGTCCCATGTGAAAGACCACGGCTCAACCGTGGGGGAGCGTGGGATACGCTCAGGCTAGACGGTGGGAGAGGGTGGTGGAATTCCCGGAGTAGCGGTGAAATGCGCAGATACCGGGAGGAACGCCGATGGCGAAGGCAGCCACCTGGTCCACCTGTGACGCTGAGGCGCGAAAGCGTGGGGAGCAAACCGG
	180					0.034					99.6	Herpetosiphon aurantiacus DSM 785, complete genome	TACGTAGGGGCCAAGCGTTGTCCGGAATTACTGGGCGTAAAGCGTGGGTAGGTGGTCGATGATGTGCCGCGTGAAAGCGCCGGAGTAATGCCGGCGAGGTCGCGGTAGACACGTTGACTAGAGGCTCGCAGAGGAACGTGGAATTCCCGGTGTAGTGGTGAAATGCGTAGATATCGGGAGGAACACCAGTGGCGCAAGCGGCGTTCTGGGCGAGATCTGACACTGAGCCACGACGGCGTGGGGAGCAAACAGG
		673					0.13				99.6	Chlorobium phaeovibrioides strain PhvTcv-s14 chromosome, complete genome	TACAGGGGTGGCAAGCGTTGTCCGGATTTACTGGGTGTAAAGGGTGCGCAGGCGGACTTATAAGTCGGGGGTTAAATCCATGTGCTTAACACATGCATGGCTTCCGATACTGTAAGTCTAGAGTCTCGGAGAGGAAAATGGAATTTCCGGTGTAACGGTGGAATGTGTAGATATCGGAAAGAACACCAGTGGCGAAGGCAGTCTTCTGGCCGAGTACTGACGCTCAGGCACGAAAGCGTGGGGAGCAAACAGG
		128					0.024				99.21	Thermoanaerobacter pseudethanolicus ATCC 33223, complete sequence	GACGTAGGGGGCGAGCGTTGTCCGGAATTACTGGGCGTAAAGGGCGCGTAGGCGGCCGTTCAAGTCAGGTGTAAAAAACCCGGGCTCAACCCGGGGGATGCACATGAAACTGGGTGGCTAGAGGGCAGGAGAGGGGAGTGGAATTCCCGGTGTAGCGGTGAAATGCGTAGATATCGGGAGGAATACCAGTGGCGAAGGCGACTCTCTGGACTGACCCTGACGCTGAGGCGCGAAAGCGTGGGGAGCGAAAGGG
		15					0.003				98.02	Chlorobium limicola DSM 245, complete sequence	GACAGAGGGGGCAAGCGTTGTCCGGAGTTACTGGGCGTAAAGGGTGCGCAGGCGGACTTATAAGTCGGGGGTTAAATCCATGTGCTTAACACATGCAAGGCTTCCGATACTGTAGGTCTAGAGTCTCGAAGAGGAAGATGGAATTTCCGGTGTAACGGTGGAATGTGTAGATATCGGAAAGAACACCAGTGGCGAAGGCAGTCTTCTGGTCGAGAACTGACGCTCAGGCACGAAAGCGTGGGGAGCAAACAGG
