# Supplementary material for: Deep Learning Encoding for Rapid Sequence Identification on Microbiome Data
Source: Front Bioinform. 2022 Jun 24;2:871256. doi: 10.3389/fbinf.2022.871256 (PMC9580936; doi:10.3389/fbinf.2022.871256)
Supplement: Supplementary file 4 [file DataSheet1.ZIP]

Archive with 7 entries (7 files):
- Borgman_et_al_SupplementaryMaterial/Supplementary Figure 1.pdf
- Borgman_et_al_SupplementaryMaterial/Supplementary_Methods.pdf
- Borgman_et_al_SupplementaryMaterial/Supplementary_Table_1.xlsx
- Borgman_et_al_SupplementaryMaterial/Supplementary_Table_2.xlsx
- Borgman_et_al_SupplementaryMaterial/Supplementary_Table_3.xlsx
- Borgman_et_al_SupplementaryMaterial/Supplementary_Table_4.xlsx
- Borgman_et_al_SupplementaryMaterial/Supplementary_Table_Descriptions_Final.docx
