# Supplementary material for: Deep Learning Encoding for Rapid Sequence Identification on Microbiome Data
Source: Front Bioinform. 2022 Jun 24;2:871256. doi: 10.3389/fbinf.2022.871256 (PMC9580936; doi:10.3389/fbinf.2022.871256)
Supplement: Supplementary file 4 [file DataSheet1.ZIP › Borgman_et_al_SupplementaryMaterial/Supplementary_Table_1.xlsx]

## Sheet: Sheet1
Taxonomy	whole genome input %	V4 copy #	V4 input %	New Genome Name / Comments
Acidobacterium_capsulatum_ATCC_51196	1.7	1	0.56
Akkermansia_muciniphila_ATCC_BAA-835	1.7	3	1.7
Caldicellulosiruptor_bescii_DSM_6725	1.7	3	1.7	Anaerocellum_thermophilum_Z-1320,_DSM_6725
Archaeoglobus_fulgidus_DSM_4304	1.7	1	0.56	Archaea
Bacteroides_thetaiotaomicron_VPI-5482	1.7	5	2.98
Bacteroides_vulgatus_ATCC_8482	1.7	5	2.8
		1	0.56
		1	0.56
Bordetella_bronchiseptica_RB50	1.7	3	1.7
Paraburkholderia_xenovorans_LB400	1.7	5	2.8	Burkholderia_xenovorans_LB400
		1	0.56
Caldicellulosiruptor_saccharolyticus_DSM_8903	1.7	3	1.7
Chlorobium_tepidum_TLS	1.7	2	1.13	Chlorobaculum_tepidum_TLS
Chlorobium_limicola_DSM_245	1.7	2	1.13
Chlorobium_phaeobacteroides_DSM_266	1.7	2	1.13
Chlorobium_phaeovibrioides_DSM_265	1.7	1	0.56
Chloroflexus_aurantiacus_J-10-fl	1.7	2	1.13
		1	0.56
Ruminiclostridium_thermocellum_ATCC_27405	1.7	4	2.3	Clostridium_thermocellum_ATCC_27405
Deinococcus_radiodurans_R1	1.7	3	1.7
Desulfovibrio vulgaris DP4	1.7	5	2.8	Desulfovibrio_desulfuricans_desulfuricans_ATCC_27774
Desulfovibrio_piger_ATCC_29098	1.7	7	4
Dictyoglomus_turgidum_DSM_6724	1.7	2	1.13
Enterococcus_faecalis_V583v	1.7	4	2.3
Dickeya_dadantii_3937	1.7	6	3.4	Erwinia_chrysanthemi
		1	0.56
Fusobacterium_nucleatum_nucleatum_ATCC_25586	1.7	3	1.7
		1	0.56
		1	0.56
Gemmatimonas_aurantiaca_T-27T_Archaea	1.7	1	0.56
Herpetosiphon_aurantiacus_ATCC_23779	1.7	5	2.8
Hydrogenobaculum_sp._Y04AAS1	1.7	2	1.13
Ignicoccus_hospitalis_KIN4/I	1.7	1	0.56	Archaea
Leptothrix_cholodnii_SP-6	1.7	2	1.13
Methanocaldococcus_jannaschii_DSM_2661	1.7	1	0.56	Archaea
		1	0.56
Methanococcus_maripaludis_C5	1.7	3	1.7	Archaea
Methanococcus_maripaludis_S2	1.7	3	1.7	Archaea
Nanoarchaeum_equitans_Kin4-M	1.7	1	0.56	Archaea
Nitrosomonas_europaea_ATCC_19718	1.7	1	0.56
Nostoc_sp._PCC_7120	1.7	4	2.3
Pelodictyon_phaeoclathratiforme_BU-1	1.7	3	1.7
Persephonella_marina_EX-H1	1.7	2	1.13
Porphyromonas_gingivalis_ATCC_33277	1.7	4	2.3
Pyrobaculum_aerophilum_IM2	1.7	1	0.56	Archaea
Pyrobaculum_calidifontis_JCM_11548	1.7	1	0.56	Archaea
Pyrococcus_horikoshii_OT3	1.7	1	0.56	Archaea
Rhodopirellula_baltica_SH_1	1.7	1	0.56
Rhodospirillum_rubrum_ATCC_11170	1.7	1	0.56
Ruegeria_pomeroyi_DSS-3	1.7	3	1.7
Salinispora_arenicola_CNS-205 & Salinispora_tropica_CNB-440	3.4	6	3.4	2 genomes with identical V4s combined
	1.7	3	1.7
Shewanella_baltica_OS185 & Shewanella_baltica_OS223	3.4	20	11.3	2 genomes with identical V4s combined
Sulfitobacter_sp._EE-36 & Sulfitobacter_sp._NAS-14.1	3.4	4	2.3	2 genomes with identical V4s combined
Sulfolobus_tokodaii_7(S311)	1.7	1	0.56	Archaea
Sulfurihydrogenibium_sp._YO3AOP1 & Sulfurihydrogenibium_yellowstonense_SS-5	3.4	6	3.4	2 genomes with identical V4s combined
Thermoanaerobacter_pseudethanolicus_ATCC_33223	1.7	3	1.7
		1	0.56
Thermotoga_neapolitana_DSM_4359	1.7	1	0.56
Thermotoga petrophila RKU-1	1.7	1	0.56
Thermotoga sp. RQ2	1.7	1	0.56
Thermus thermophilus HB8	1.7	2	1.13
Treponema denticola ATCC 35405	1.7	2	1.13
Treponema vincentii I	1.7	2	1.13
Zymomonas mobilis mobilis ZM4	1.7	3	1.7
Total input	1	177	1

## Sheet: Sheet2
k__Bacteria; p__Chlorobi; c__Chlorobia; o__Chlorobiales; f__Chlorobiaceae; g__Chlorobium; s__phaeobacteroides	0.0172414
k__Bacteria; p__Cyanobacteria; c__Nostocophycideae; o__Nostocales; f__Nostocaceae; g__Nostoc; s__	0.0172414
k__Bacteria; p__Proteobacteria; c__Betaproteobacteria; o__Burkholderiales; f__Alcaligenaceae; g__; s__	0.0172414
k__Bacteria; p__Proteobacteria; c__Alphaproteobacteria; o__Rhodobacterales; f__Rhodobacteraceae; g__Sulfitobacter; s__	0.0344828
k__Bacteria; p__Proteobacteria; c__Alphaproteobacteria; o__Rhodospirillales; f__Rhodospirillaceae; g__Rhodospirillum; s__rubrum	0.0172414
k__Bacteria; p__Thermotogae; c__Thermotogae; o__Thermotogales; f__Thermotogaceae; g__Thermotoga; s__	0.0344828
k__Archaea; p__Crenarchaeota; c__Thermoprotei; o__Desulfurococcales; f__Desulfurococcaceae; g__Ignicoccus; s__	0.0172414
k__Bacteria; p__Proteobacteria; c__Betaproteobacteria; o__Burkholderiales; f__Comamonadaceae; g__Leptothrix; s__	0.0172414
k__Bacteria; p__Proteobacteria; c__Betaproteobacteria; o__Burkholderiales; f__Burkholderiaceae; g__Salinispora; s__tropica	0.0172414
k__Bacteria; p__Aquificae; c__Aquificae; o__Aquificales; f__Hydrogenothermaceae; g__Persephonella; s__	0.0172414
k__Bacteria; p__Dictyoglomi; c__Dictyoglomia; o__Dictyoglomales; f__Dictyoglomaceae; g__Dictyoglomus; s__	0.0172414
k__Archaea; p__Euryarchaeota; c__Archaeoglobi; o__Archaeoglobales; f__Archaeoglobaceae; g__Archaeoglobus; s__fulgidus	0.0172414
k__Bacteria; p__Firmicutes; c__Clostridia; o__Thermoanaerobacterales; f__Caldicellulosiruptoraceae; g__Caldicellulosiruptor; s__saccharolyticus	0.0172414
k__Archaea; p__Euryarchaeota; c__Methanococci; o__Methanococcales; f__Methanococcaceae; g__Methanococcus; s__	0.0344828
k__Bacteria; p__Proteobacteria; c__Alphaproteobacteria; o__Rhodobacterales; f__Rhodobacteraceae; g__Ruegeria; s__	0.0172414
k__Bacteria; p__Chlorobi; c__Chlorobia; o__Chlorobiales; f__Chlorobiaceae; g__Pelodictyon; s__	0.0172414
k__Bacteria; p__Proteobacteria; c__Gammaproteobacteria; o__Enterobacteriales; f__Enterobacteriaceae; g__Erwinia; s__chrysanthemi	0.0172414
k__Bacteria; p__Proteobacteria; c__Deltaproteobacteria; o__Desulfovibrionales; f__Desulfovibrionaceae; g__Desulfovibrio; s__	0.0344828
k__Bacteria; p__Proteobacteria; c__Betaproteobacteria; o__Burkholderiales; f__Burkholderiaceae; g__Burkholderia; s__	0.0172414
k__Bacteria; p__Bacteroidetes; c__Bacteroidia; o__Bacteroidales; f__Bacteroidaceae; g__Bacteroides; s__	0.0344828
k__Bacteria; p__Spirochaetes; c__Spirochaetes; o__Spirochaetales; f__Spirochaetaceae; g__Treponema; s__	0.0344828
k__Bacteria; p__Proteobacteria; c__Betaproteobacteria; o__Burkholderiales; f__Burkholderiaceae; g__Salinispora; s__	0.0172414
k__Bacteria; p__[Thermi]; c__Deinococci; o__Deinococcales; f__Deinococcaceae; g__Deinococcus; s__	0.0172414
k__Bacteria; p__Chlorobi; c__Chlorobia; o__Chlorobiales; f__Chlorobiaceae; g__Chlorobium; s__	0.0344827
k__Bacteria; p__Chloroflexi; c__Chloroflexi; o__Chloroflexales; f__Chloroflexaceae; g__Chloroflexus; s__	0.0172414
k__Bacteria; p__Firmicutes; c__Bacilli; o__Lactobacillales; f__Enterococcaceae; g__Enterococcus; s__	0.0172414
k__Archaea; p__Euryarchaeota; c__Methanococci; o__Methanococcales; f__Methanocaldococcaceae; g__Methanocaldococcus; s__	0.0172414
k__Bacteria; p__Verrucomicrobia; c__Verrucomicrobiae; o__Verrucomicrobiales; f__Verrucomicrobiaceae; g__Akkermansia; s__muciniphila	0.0172414
k__Bacteria; p__Aquificae; c__Aquificae; o__Aquificales; f__Hydrogenothermaceae; g__; s__	0.0344828
k__Archaea; p__Nanoarchaeota; c__[Nanoarchaeoti]; o__[Nanoarchaeotales]; f__[Nanoarchaeotaceae]; g__Nanoarchaeum; s__equitans Kin4-M	0.0172414
k__Bacteria; p__Bacteroidetes; c__Bacteroidia; o__Bacteroidales; f__Porphyromonadaceae; g__Porphyromonas; s__	0.0172414
k__Bacteria; p__Firmicutes; c__Clostridia; o__Thermoanaerobacterales; f__Thermoanaerobacteraceae; g__Thermoanaerobacter; s__	0.0172414
k__Bacteria; p__Chlorobi; c__Chlorobia; o__Chlorobiales; f__Chlorobiaceae; g__Chlorobaculum; s__	0.0172414
k__Bacteria; p__Chloroflexi; c__Chloroflexi; o__Herpetosiphonales; f__; g__; s__	0.0172414
k__Archaea; p__Crenarchaeota; c__Thermoprotei; o__Sulfolobales; f__Sulfolobaceae; g__Sulfolobus; s__	0.0172414
k__Archaea; p__Euryarchaeota; c__Thermococci; o__Thermococcales; f__Thermococcaceae; g__Pyrococcus; s__	0.0172414
k__Bacteria; p__Proteobacteria; c__Alphaproteobacteria; o__Sphingomonadales; f__Sphingomonadaceae; g__Zymomonas; s__	0.0172414
k__Bacteria; p__Gemmatimonadetes; c__Gemmatimonadetes; o__Gemmatimonadales; f__Gemmatimonadaceae; g__Gemmatimonas; s__	0.0172414
k__Bacteria; p__Firmicutes; c__Clostridia; o__Thermoanaerobacterales; f__Caldicellulosiruptoraceae; g__Caldicellulosiruptor; s__	0.0172414
k__Bacteria; p__Firmicutes; c__Clostridia; o__Clostridiales; f__Ruminococcaceae; g__Clostridium; s__	0.0172414
k__Archaea; p__Crenarchaeota; c__Thermoprotei; o__Thermoproteales; f__Thermoproteaceae; g__Pyrobaculum; s__	0.0344828
k__Bacteria; p__Fusobacteria; c__Fusobacteriia; o__Fusobacteriales; f__Fusobacteriaceae; g__Fusobacterium; s__	0.0172414
k__Bacteria; p__Proteobacteria; c__Gammaproteobacteria; o__Alteromonadales; f__Shewanellaceae; g__Shewanella; s__	0.0344828
k__Bacteria; p__Planctomycetes; c__Planctomycetia; o__Pirellulales; f__Pirellulaceae; g__Rhodopirellula; s__baltica	0.0172414
k__Bacteria; p__[Thermi]; c__Deinococci; o__Thermales; f__Thermaceae; g__Thermus; s__	0.0172414
k__Bacteria; p__Proteobacteria; c__Betaproteobacteria; o__Nitrosomonadales; f__Nitrosomonadaceae; g__Nitrosomonas; s__	0.0172414
k__Bacteria; p__Aquificae; c__Aquificae; o__Aquificales; f__Aquificaceae; g__Hydrogenobaculum; s__	0.0172414
k__Bacteria; p__Acidobacteria; c__Acidobacteriia; o__Acidobacteriales; f__Acidobacteriaceae; g__Acidobacterium; s__	0.0172414
https://github.com/caporaso-lab/mockrobiota/blob/master/data/mock-16/greengenes/13-8/97-otus/expected-taxonomy.tsv#L4
