# Supplementary material for: Deep Learning Encoding for Rapid Sequence Identification on Microbiome Data
Source: Front Bioinform. 2022 Jun 24;2:871256. doi: 10.3389/fbinf.2022.871256 (PMC9580936; doi:10.3389/fbinf.2022.871256)
Supplement: Supplementary file 4 [file DataSheet1.ZIP › Borgman_et_al_SupplementaryMaterial/Supplementary_Table_2.xlsx]

## Sheet: compare_mock16_prefilter_denovo
DERSI count	DADA2 count	VSEARCH count	DERSI %	DADA2 %	VSEARCH %	true V4 input %	V4 % identity	Identified Genome	seq
55805	56026	56133	10.7223	10.8529	10.7459	11.4	100	Bacteria;Proteobacteria;Gammaproteobacteria;Alteromonadales;Shewanellaceae;Shewanella;Shewanella_baltica_OS155	TACGGAG-GGT-CCGAGCGTTAAT-CGG-AATTACTGG-GCGTAAA-GCGT-GCGCAGGCGGT-TTG-TTAAGCGAG-A-TGTGAAA-GCC-C-CG-GG-CTCAACC-TG-G-G-AA-T-TG--CATTT-CGAACTGGCG--AACT-A-GAGTCT-TG-TAGAGG-G-G-GG-TAG-A-ATT-CC-A-G-GTGTAGCG-GTGAAA-TGCGTAGAGATCTGG-A-GG-A-ATACC-GG-TG-GC-GAA-GG-CGG-CCCC-CTGG-AC-A-AA-G-ACTGACGCTCA-GGCACGAAA-GCG-TGGG-G-AGCAAA-CAGG
30422	29547	30479	5.84527	5.72361	5.83478	1.7	100	Bacteria;Verrucomicrobia;Verrucomicrobiae;Verrucomicrobiales;Akkermansiaceae;Akkermansia;Akkermansia_muciniphila_ATCC_BAA-835	TACAGAG-GTC-TCAAGCGTTGTT-CGG-AATCACTGG-GCGTAAA-GCGT-GCGTAGGCTGT-TTC-GTAAGTCGT-G-TGTGAAA-GGC-G-CG-GG-CTCAACC-CG-C-G-GA-C-GG--CACAT-GATACTGCGA--GACT-A-GAGTAA-TG-GAGGGG-G-A-AC-CGG-A-ATT-CT-C-G-GTGTAGCA-GTGAAA-TGCGTAGATATCGAG-A-GG-A-ACACT-CG-TG-GC-GAA-GG-CGG-GTTC-CTGG-AC-A-TT-A-ACTGACGCTGA-GGCACGAAG-GCC-AGGG-G-AGCGAA-AGGG
21037	20566	21116	4.04204	3.98388	4.04236	4	100	Bacteria;Proteobacteria;Deltaproteobacteria;Desulfovibrionales;Desulfovibrio_piger_strain_ATCC_29098	TACGGAG-GGT-GCAAGCGTTAAT-CGG-AATCACTGG-GCGTAAA-GCGC-ACGTAGGCTGT-TAT-GTAAGTCAG-G-GGTGAAA-GCC-C-AC-GG-CTCAACC-GT-G-G-AA-C-TG--CCCTT-GATACTGCAC--GACT-C-GAATCC-GG-GAGAGG-G-T-GG-CGG-A-ATT-CC-A-G-GTGTAGGA-GTGAAA-TCCGTAGATATCTGG-A-GG-A-ACATC-AG-TG-GC-GAA-GG-CGG-CCAC-CTGG-AC-C-GG-T-ATTGACGCTGA-GGTGCGAAA-GCG-TGGG-G-AGCAAA-CAGG
20210	19061	20246	3.88314	3.69235	3.87581	3.4	100	Bacteria;Aquificae;Aquificales;Hydrogenothermaceae;Sulfurihydrogenibium_yellowstonense_strain_SS-5	TACGTAG-GTC-CCGAACGTTGCG-CGA-ATTTACTGG-GCGTAAA-GGGT-CCGTAGGCGGT-TTA-GCAAGTGGT-T-GGTGAAA-TTT-C-AC-GG-CTCAACC-GT-G-A-AA-C-TG--CCTTC-CAAACTGCTA--AACT-T-GAGGCA-GG-GAGAGG-T-C-GG-CGG-A-ATT-CC-C-G-GTGTAGCG-GTGAAA-TGCGTAGATATCGGG-A-GG-A-ACACC-AG-TG-GC-GAA-GG-CGG-CCGA-CTGG-AA-C-TG-T-CCTGACGCTGA-GGGACGAAA-GCT-AGGG-G-AGCAAA-CCGG
17448	17179	17524	3.35245	3.32778	3.35472	2.8	100	Bacteria;Bacteroidetes;Bacteroidia;Bacteroidales;Bacteroides_thetaiotaomicron_strain_VPI-5482	TACGGAG-GAT-CCGAGCGTTATC-CGG-ATTTATTGG-GTTTAAA-GGGA-GCGTAGGTGGA-CAG-TTAAGTCAG-T-TGTGAAA-GTT-T-GC-GG-CTCAACC-GT-A-A-AA-T-TG--CAGTT-GATACTGGCT--GTCT-T-GAGTAC-AG-TAGAGG-T-G-GG-CGG-A-ATT-CG-T-G-GTGTAGCG-GTGAAA-TGCTTAGATATCACG-A-AG-A-ACTCC-GA-TT-GC-GAA-GG-CAG-CTCA-CTGG-AC-T-GC-A-ACTGACACTGA-TGCTCGAAA-GTG-TGGG-T-ATCAAA-CAGG
17403	17688	17468	3.3438	3.42638	3.344	3.4	100	Bacteria;Proteobacteria;Alphaproteobacteria;Rhodobacterales;Rhodobacteraceae;Sulfitobacter;Sulfitobacter_sp._EE-36	TACGGAG-GGG-GTTAGCGTTGTT-CGG-AATTACTGG-GCGTAAA-GCGT-ACGTAGGCGGA-TTG-GAAAGTTGG-G-GGTGAAA-TCC-C-AG-GG-CTCAACC-CT-G-G-AA-C-TG--CCTCC-AAAACTATCA--GTCT-A-GAGTTC-GA-GAGAGG-T-G-AG-TGG-A-ATT-CC-A-A-GTGTAGAG-GTGAAA-TTCGTAGATATTTGG-A-GG-A-ACACC-AG-TG-GC-GAA-GG-CGG-CTCA-CTGG-CT-C-GA-T-ACTGACGCTGA-GGTACGAAA-GTG-TGGG-G-AGCAAA-CAGG
16995	17072	17013	3.26541	3.30705	3.2569	3.4	100	Bacteria;Actinobacteria;Micromonosporales;Micromonosporaceae;Salinispora_tropica_strain_CNB-440	GACGTAG-GGC-GCAAGCGTTGTC-CGG-ATTTATTGG-GCGTAAA-GAGC-TCGTAGGCGGC-TTG-TCGCGTCGA-C-TGTGAAA-ACC-C-GT-GG-CTCAACT-GC-G-G-GC-T-TG--CAGTC-GATACGGGCA--GGCT-A-GAGTTC-GG-TAGGGG-A-G-AC-TGG-A-ATT-CC-T-G-GTGTAGCG-GTGAAA-TGCGCAGATATCAGG-A-GG-A-ACACC-GG-TG-GC-GAA-GG-CGG-GTCT-CTGG-GC-C-GA-T-ACTGACGCTGA-GGAGCGAAA-GCG-TGGG-G-AGCGAA-CAGG
16015	16309	18817	3.07712	3.15925	3.60225	3.4	100	Bacteria;Proteobacteria;Gammaproteobacteria;Enterobacterales;Dickeya_dadantii_subsp._3937	TACGGAG-GGT-GCAAGCGTTAAT-CGG-AATGACTGG-GCGTAAA-GCGC-ACGCAGGCGGT-CTG-TTAAGTTGG-A-TGTGAAA-TCC-C-CG-GG-CTTAACC-TG-G-G-AA-C-TG--CATTC-AAAACTGACA--GGCT-A-GAGTCT-CG-TAGAGG-G-G-GG-TAG-A-ATT-CC-A-G-GTGTAGCG-GTGAAA-TGCGTAGAGATCTGG-A-GG-A-ATACC-GG-TG-GC-GAA-GG-CGG-CCCC-CTGG-AC-G-AA-G-ACTGACGCTCA-GGTGCGAAA-GCG-TGGG-G-AGCAAA-CAGG
13805	13621	23515	2.65249	2.63855	4.50162	1.7	100	Archaea;Euryarchaeota;Methanococci;Methanococcales;Methanococcaceae;Methanococcus;Methanococcus_maripaludis_C5	CACCGAC-GGC-CCGAGTGGTGGC-CAC-TCTTATTGG-GCCTAAA-GCGT-CCGTAGCCGGT-CCA-GTAAGTCCC-T-GTTTAAA-TCC-T-GC-GG-CTTAACC-GC-A-G-GA-C-TG--GCAGG-GATACTGCTG--GACT-T-GGGACC-GG-GAGAGG-A-C-AA-GGG-T-ACT-TC-A-G-GGGTAGCG-GTGAAA-TGTGTTGATCCTTGA-A-GG-A-CCACC-TA-TG-GC-GAA-GG-CAC-TTGT-CTGG-AA-C--G-GGTCCGACGGTGA-GGGACGAAA-GCC-AGGG-G-CGCGAA-CCGG
12687	12147	12760	2.43767	2.35302	2.44272	1.13	100	Bacteria;Aquificae;Aquificales;Hydrogenothermaceae;Persephonella_marina_strain_EX-H1	TACGTAG-GTC-CCGAACGTTGCG-CGA-AATTACTGG-GCGTAAA-GGGT-CCGTAGGCGGT-CTG-GTAAGTGGA-A-GGTGAAA-GCC-C-AC-GG-CTCAACC-GT-G-G-AA-T-TG--CCTTC-CAAACTGCTG--GACT-T-GAGGGC-GG-AAGAGG-T-C-GG-CGG-A-ATT-CC-C-G-GTGTAGCG-GTGAAA-TGCGTAGATATCGGG-A-GG-A-ACACC-GG-TG-GC-GAA-GG-CGG-CCGA-CTGG-GA-C-GC-A-CCTGACGCTGA-GGGACGAAA-GCC-AGGG-G-AGCGAA-CCGG
12476	12122	12497	2.39713	2.34818	2.39237	1.7	100	Bacteria;Chlorobi;Chlorobia;Chlorobiales;Chlorobiaceae;Pelodictyon_phaeoclathratiforme_strain_BU-1	TACAGGG-GTG-GCAAGCGTTGTC-CGG-ATTTACTGG-GTGTAAA-GGGT-GCGCAGGCGGG-CCG-ATAAGTCGG-G-GGTTAAA-TCC-A-TG-TG-CTTAACA-CA-T-G-CA-T-GG--CTTCC-GATACTGTCG--GCCT-A-GAGTCT-CG-AAGAGG-A-A-GA-TGG-A-ATT-TC-C-G-GTGTAACG-GTGGAA-TGTGTAGATATCGGA-A-AG-A-ACACC-AG-TG-GC-GAA-GG-CAG-TCTT-CTGG-TC-G-AG-C-ACTGACGCTCA-GGCACGAAA-GCG-TGGG-G-AGCAAA-CAGG
12057	11803	12077	2.31663	2.28638	2.31197	1.7	100	Bacteria;Deinococcus-Thermus;Deinococci;Deinococcales;Deinococcus_radiodurans_strain_R1_	TACGGAG-GGT-GCAAGCGTTACC-CGG-AATCACTGG-GCGTAAA-GGGC-GTGTAGGCGGA-AAT-TTAAGTCTG-G-TTTTAAA-GAC-C-GG-GG-CTCAACC-TC-G-G-GG-A-TG--GACTG-GATACTGGAT--TTCT-T-GACCTC-TG-GAGAGG-T-A-AC-TGG-A-ATT-CC-T-G-GTGTAGCG-GTGGAA-TGCGTAGATACCAGG-A-GG-A-ACACCAAT--G-GC-GAA-GG-CAA-GTTA-CTGG-AC-A-GA-A-GGTGACGCTGA-GGCGCGAAA-GTG-TGGG-G-AGCAAA-CCGG
11910	11780	16943	2.28838	2.28193	3.2435	1.7	100	Bacteria;Firmicutes;Clostridia;Thermoanaerobacterales;Thermoanaerobacteraceae;Thermoanaerobacter;Thermoanaerobacter_pseudethanolicus_ATCC_33223	GACGTAG-GGG-GCGAGCGTTGTC-CGG-AATTACTGG-GCGTAAA-GGGC-GCGTAGGCGGC-CGT-TCAAGTCAG-G-TGTAAAA-TAC-C-CG-GG-CTCAACC-CG-G-G-GA-T-AG--CACTT-GAAACTGGGC--GGCT-A-GAGGGC-AG-GAGAGG-G-G-AG-TGG-A-ATT-CC-C-G-GTGTAGCG-GTGAAA-TGCGTAGATATCGGG-A-GG-A-ATACCAGT--G-GC-GAA-GG-CGA-CTCT-CTGG-AC-T-GA-C-CCTGACGCTGA-GGCGCGAAA-GCG-TGGG-G-AGCAAA-CAGG
11729	12011	11765	2.25361	2.32668	2.25224	2.8	100	Bacteria;Proteobacteria;Deltaproteobacteria;Desulfovibrionales;Desulfovibrionaceae;Desulfovibrio;Desulfovibrio_vulgaris_DP4;	TACGGAG-GGT-GCGAGCGTTAAT-CGG-AATCACTGG-GCGTAAA-GCGC-ACGTAGGCTGC-TTG-GTAAGTCAG-G-GGTGAAA-GCC-C-GC-GG-CTCAACC-GC-G-G-AA-T-TG--CCTTT-GATACTGCCG--AGCT-A-GAGTCC-GG-GAGAGG-G-T-AG-TGG-A-ATT-CC-A-G-GTGTAGGA-GTGAAA-TCCGTAGAGATCTGG-A-GG-A-ACATC-AG-TG-GC-GAA-GG-CGA-CTAC-CTGG-AC-C-GG-T-ACTGACGCTGA-GGTGCGAAA-GCG-TGGG-G-AGCAAA-CAGG
11421	11707	11452	2.19443	2.26779	2.19232	2.3	100	Bacteria;Firmicutes;Bacilli;Lactobacillales;Enterococcaceae;Enterococcus_faecalis	TACGTAG-GTG-GCAAGCGTTGTC-CGG-ATTTATTGG-GCGTAAA-GCGA-GCGCAGGCGGT-TTC-TTAAGTCTG-A-TGTGAAA-GCC-C-CC-GG-CTCAACC-GG-G-G-AG---GGT-CATTG-GAAACTGGGA--GACT-T-GAGTGC-AG-AAGAGG-A-G-AG-TGG-A-ATT-CC-A-T-GTGTAGCG-GTGAAA-TGCGTAGATATATGG-A-GG-A-ACACC-AG-TG-GC-GAA-GG-CGG-CTCT-CTGG-TC-T-GT-A-ACTGACGCTGA-GGCTCGAAA-GCG-TGGG-G-AGCAAA-CAGG
10340	10297	10417	1.98672	1.99465	1.99419	2.3	100	Bacteria;Firmicutes;Clostridia;Clostridiales;Ruminococcaceae;Ruminiclostridium_thermocellum_strain_ATCC_27405	TACGTAG-GTG-GCGAGCGTTGTC-CGG-AATTACTGG-GTGTAAA-GGGC-GCGTAGGCGGG-GAT-GCAAGTCAG-A-TGTGAAA-TTC-C-GG-GG-CTTAACC-CC-G-G-CG-C-TG--CATCT-GAAACTGTAT--CTCT-T-GAGTGC-TG-GAGAGG-A-A-AG-CGG-A-ATT-CC-T-A-GTGTAGCG-GTGAAA-TGCGTAGATATTAGG-A-GG-A-ACACC-AG-TG-GC-GAA-GG-CGG-CTTT-CTGG-AC-A-GT-A-ACTGACGCTGA-GGCGCGAAA-GCG-TGGG-G-AGCAAA-CAGG
10396	10307	10436	1.99748	1.99659	1.99783	1.7	100	Bacteria;Proteobacteria;Betaproteobacteria;Burkholderiales;Bordetella_bronchiseptica	TACGTAG-GGT-GCAAGCGTTAAT-CGG-AATTACTGG-GCGTAAA-GCGT-GCGCAGGCGGT-TCG-GAAAGAAAG-A-TGTGAAA-TCC-C-AG-GG-CTTAACC-TT-G-G-AA-C-TG--CATTT-TTAACTACCG--GGCT-A-GAGTGT-GT-CAGAGG-G-A-GG-TGG-A-ATT-CC-G-C-GTGTAGCA-GTGAAA-TGCGTAGATATGCGG-A-GG-A-ACACC-GA-TG-GC-GAA-GG-CAG-CCTC-CTGG-GA-T-AA-C-ACTGACGCTCA-TGCACGAAA-GCG-TGGG-G-AGCAAA-CAGG
10330	10239	10376	1.9848	1.98342	1.98634	2.3	100	Bacteria;Cyanobacteria;Oxyphotobacteria;Nostocales;Nostocaceae;Nostoc_PCC-7524;Nostoc_sp._PCC_7120	TACGGAG-GAT-GCAAGCGTTATC-CGG-AATGATTGG-GCGTAAA-GCGT-CCGCAGGTGGC-ACT-GTAAGTCTG-C-TGTTAAA-GAG-C-AA-GG-CTCAACC-TT-G-T-AA-A-GG--CAGTG-GAAACTACAG--AGCT-A-GAGTAC-GT-TCGGGG-C-A-GA-GGG-A-ATT-CC-T-G-GTGTAGCG-GTGAAA-TGCGTAGAGATCAGG-A-AG-A-ACACC-GG-TG-GC-GAA-AG-CGC-TCTG-CTAG-GC-C-GT-A-ACTGACACTGA-GGGACGAAA-GCT-AGGG-G-AGCGAA-TGGG
9693	9599	0	1.86241	1.85944	0	1.7	100	Archaea;Euryarchaeota;Methanococci;Methanococcales;Methanococcaceae;Methanococcus;Methanococcus_maripaludis_S2	CACCGAC-GGC-CCGAGTGGTGGC-CAC-TTTTATTGG-GCCTAAA-GCGT-CCGTAGCCGGT-CCA-GTAAGTCCT-T-GTTTAAA-TCC-T-GC-GG-CTTAACC-GC-A-G-GA-C-TG--GCAGG-GATACTGCTG--GACT-T-GGGACC-GG-GAGAGG-A-C-AA-GGG-T-ACT-TC-A-G-GGGTAGCG-GTGAAA-TGTGTTGATCCTTGA-A-GG-A-CCACC-TA-TG-GC-GAA-GG-CAC-TTGT-CTGG-AA-C--G-GGTCCGACGGTGA-GGGACGAAA-GCC-AGGG-G-CGCGAA-CCGG
9640	9564	9780	1.85223	1.85266	1.87224	1.7	100	Bacteria;Firmicutes;Clostridia;Thermoanaerobacterales;Caldicellulosiruptor_saccharolyticus_strain_DSM_8903	TACGTAG-GTG-GCGAGCGTTGTC-CGG-AATTACTGG-GCGTAAA-GGGT-GCGTAGGCGGC-TAT-GCGAGTTAA-G-CGTGAAA-GCC-T-TA-GG-CTCAACC-TA-A-G-GA-T-TG--CGCTT-AATACTGCAT--AGCT-T-GAGTGC-GG-GAGAGG-A-C-GG-CGG-A-ATT-CC-C-G-GTGTAGCG-GTGAAA-TGCGTAGATATCGGG-A-GG-A-ACACC-AG-TG-GC-GAA-GG-CGG-CCGT-CTGG-AC-C-GT-A-ACTGACGCTGA-GGCACGAAA-GCG-TGGG-G-AGCGAA-CAGG
9324	9242	12879	1.79151	1.79029	2.4655	2.8	100	Bacteria;Bacteroidetes;Bacteroidia;Bacteroidales;Bacteroides_vulgatus_strain_ATCC_8482	TACGGAG-GAT-CCGAGCGTTATC-CGG-ATTTATTGG-GTTTAAA-GGGA-GCGTAGATGGA-TGT-TTAAGTCAG-T-TGTGAAA-GTT-T-GC-GG-CTCAACC-GT-A-A-AA-T-TG--CAGTT-GATACTGGAT--ATCT-T-GAGTGC-AG-TTGAGG-C-A-GG-CGG-A-ATT-CG-T-G-GTGTAGCG-GTGAAA-TGCTTAGATATCACG-A-AG-A-ACTCC-GA-TT-GC-GAA-GG-CAG-CCTG-CTAA-GC-T-GC-A-ACTGACATTGA-GGCTCGAAA-GTG-TGGG-T-ATCAAA-CAGG
9328	8805	14450	1.79228	1.70564	2.76625	1.13	100	Bacteria;Chloroflexi;Chloroflexia;Chloroflexales;Chloroflexus_aurantiacus_strain_J-10-fl	GACAGAG-GGG-GCAAGCGTTGTC-CGG-AGTTACTGG-GCGTAAA-GGGC-GCGCAGGCGGT-GGG-CTGCGTCGG-C-GCTGAAA-GCG-C-CC-CG-CTTAACG-GG-G-C-GA-G-GC--GCGCC-GATACGAGTC--CACT-C-GAGGCA-AG-CAGAGG-G-T-GG-CGG-A-ATT-CC-G-G-GTGGAGCG-GTGAAA-TGCGTAGAGATCCGG-A-GG-A-ACGCC-GG-TG-GG-GAA-GC-CGG-CCAC-CTGG-GC-T-TG-A-CCTGACGCTGC-GGCGCGACA-GCG-TGGG-G-AGCAAA-CCGG
9111	8928	11987	1.75058	1.72946	2.29474	0.56	100	Bacteria;Thermotogae;Thermotogales;Thermotogaceae;Thermotoga.Thermotoga_neapolitana_strain_DSM_4359	TACGTAG-GGG-GCAAGCGTTACC-CGG-ATTTACTGG-GCGTAAA-GGGG-GCGTAGGCGGC-CTG-GTGTGTCGG-A-TGTGAAA-TCC-C-AC-GG-CTCAACC-GT-G-G-GG-C-TG--CATCC-GAAACTACCA--GGCT-T-GGGGGC-GG-TAGAGG-G-A-GA-CGG-A-ACT-GC-C-G-GTGTAGGG-GTGAAA-TCCGTAGATATCGGC-A-GG-A-ACGCCGGT--G-GG-GAA-GC-CGG-TCTC-CTGG-GC-C-GA-C-CCCGACGCTGA-GGCCCGAAA-GCC-AGGG-G-AGCAAA-CCGG
8939	7776	8968	1.71754	1.50631	1.7168	2.3	100	Bacteria;Bacteroidetes;Bacteroidia;Bacteroidales;Porphyromonas_gingivalis_strain_ATCC_33277	TACGGAG-GAT-GCGAGCGTTATC-CGG-ATTTATTGG-GTTTAAA-GGGT-GCGTAGGTTGT-TCG-GTAAGTCAG-C-GGTGAAA-CCT-G-AG-CG-CTCAACG-TT-C-A-GC-C-TG--CCGTT-GAAACTGCCG--GGCT-T-GAGTTC-AG-CGGCGG-C-A-GG-CGG-A-ATT-CG-T-G-GTGTAGCG-GTGAAA-TGCATAGATATCACG-A-GG-A-ACTCC-GA-TT-GC-GAA-GG-CAG-CTTG-CCAT-AC-T-GC-G-ACTGACACTGA-AGCACGAAG-GCG-TGGG-T-ATCAAA-CAGG
9133	8936	24077	1.75481	1.73101	4.6092	1.13	100	Bacteria;Chlorobi;Chlorobia;Chlorobiales;Chlorobiaceae;Chlorobium_phaeobacteroides_strain_DSM_266	TACAGGG-GTG-GCAAGCGTTGTC-CGG-ATTTACTGG-GTGTAAA-GGGT-GCGCAGGCGGA-TTC-ATAAGTCGG-G-GGTTAAA-TCC-A-TG-TG-CTTAACA-CA-T-G-CA-A-GG--CTTCC-GATACTGTGA--GTCT-A-GAGTCT-CG-AAGAGG-A-A-GA-TGG-A-ATT-TC-C-G-GTGTAACG-GTGGAA-TGTGTAGATATCGGA-A-AG-A-ACACC-AG-TG-GC-GAA-GG-CAG-TCTT-CTGG-TC-G-AG-A-ACTGACGCTCA-GGCACGAAA-GCG-TGGG-G-AGCAAA-CAGG
8622	8824	8665	1.65663	1.70932	1.65879	1.7	100	Bacteria;Proteobacteria;Alphaproteobacteria;Rhodobacterales;Ruegeria_pomeroyi_strain_DSS-3	TACGGAG-GGG-GTTAGCGTTGTT-CGG-AATTACTGG-GCGTAAA-GCGC-GCGTAGGCGGA-CCA-GAAAGTTGG-G-GGTGAAA-TCC-C-GG-GG-CTCAACC-CC-G-G-AA-C-TG--CCTCC-AAAACTCCTG--GTCT-T-GAGTTC-GA-GAGAGG-T-G-AG-TGG-A-ATT-CC-G-A-GTGTAGAG-GTGAAA-TTCGTAGATATTCGG-A-GG-A-ACACC-AG-TG-GC-GAA-GG-CGG-CTCA-CTGG-CT-C-GA-T-ACTGACGCTGA-GGTGCGAAA-GTG-TGGG-G-AGCAAA-CAGG
8625	8481	8625	1.6572	1.64287	1.65113	1.13	100	Bacteria;Aquificae;Aquificae;Aquificales;Hydrogenobaculaceae;Hydrogenobaculum;Hydrogenobaculum_sp._Y04AAS1	TACGTAG-GTC-CCGAGCGTTGCG-CGA-TGTTACTGG-GCGTAAA-GCGT-CCGTAGCTGGT-TTC-GTAAGCAGA-T-TGTCAAA-ACC-C-GA-AG-CTCAACT-TC-G-G-CA-A-GG--CATTC-CGAACTGCGT--TACT-T-GAGTCC-TG-TTCAGG-T-A-GG-CGG-A-ATT-CC-C-G-GTGTAGCG-GTGAAA-TGCGTAGATATCGGG-A-GG-A-ACACC-AG-TG-GC-GAA-GG-CGG-CCTA-CTGG-GA-C-GG-T-ACTGACGGTCA-TGGACGAAA-GCT-GGGG-G-AGCAAA-CCGG
8758	8610	0	1.68276	1.66786	0	0.56	100	Bacteria;Bacteroidetes;Chlorobia;Chlorobiales;Chlorobiaceae;Chlorobium;Chlorobium_phaeovibrioides_DSM_265	TACAGGG-GTG-GCAAGCGTTGTC-CGG-ATTTACTGG-GTGTAAA-GGGT-GCGCAGGCGGA-CTT-ATAAGTCGG-G-GGTTAAA-TCC-A-TG-TG-CTTAACA-CA-T-G-CA-T-GG--CTTCC-GATACTGTAA--GTCT-A-GAGTCT-CG-GAGAGG-A-A-GA-TGG-A-ATT-TC-C-G-GTGTAACG-GTGGAA-TGTGTAGATATCGGA-A-AG-A-ACACC-AG-TG-GC-GAA-GG-CAG-TCTT-CTGG-CC-G-AG-T-ACTGACGCTCA-GGCACGAAA-GCG-TGGG-G-AGCAAA-CAGG
8479	8141	8599	1.62915	1.57701	1.64616	1.13	100	Bacteria;Deinococcus-Thermus;Deinococci;Thermales;Thermaceae;Thermus_thermophilus_strain_HB8	TACGGAG-GGC-GCGAGCGTTACC-CGG-ATTCACTGG-GCGTAAA-GGGC-GTGTAGGCGGC-CTG-GGGCGTCCC-A-TGTGAAA-GAC-C-AC-GG-CTCAACC-GT-G-G-GG-G-AG--CGTGG-GATACGCTCA--GGCT-A-GACGGT-GG-GAGAGG-G-T-GG-TGG-A-ATT-CC-C-G-GAGTAGCG-GTGAAA-TGCGCAGATACCGGG-A-GG-A-ACGCC-GA-TG-GC-GAA-GG-CAG-CCAC-CTGG-TC-C-AC-C-CGTGACGCTGA-GGCGCGAAA-GCG-TGGG-G-AGCAAA-CCGG
7427	7380	7478	1.42702	1.4296	1.43156	1.13	100	Bacteria;Spirochaetes;Spirochaetia;Spirochaetales;Spirochaetaceae;Treponema_vincentii	CACGTAA-GGG-GCGAGCGTTGTT-CGG-AATTATTGG-GCGTAAA-GGGC-ATGTAGGCGGT-TAT-GTAAGCCTG-G-TGTGAAA-TCC-T-GG-GG-CTTAACC-CT-A-G-AA-T-AG--CATTG-GGTACTGTAT--AACT-T-GAATTA-CG-GAAGGG-A-A-AC-TGG-A-ATT-CC-A-A-GTGTAGGG-GTGGAA-TCTGTAGATATTTGG-A-AG-A-ACACC-GG-TG-GC-GAA-GG-CGG-GTTT-CTGG-CC-G-AT-A-ATTGACGCTGA-GATGCGAAA-GTG-TGGG-G-ATCGAA-CAGG
6955	6939	6997	1.33633	1.34417	1.33948	1.13	100	Bacteria;Proteobacteria;Gammaproteobacteria;Betaproteobacteriales;Burkholderiaceae;Leptothrix;Leptothrix_cholodnii_SP-6	TACGTAG-GGT-GCAAGCGTTAAT-CGG-AATTACTGG-GCGTAAA-GCGT-GCGCAGGCGGT-TGT-GTAAGACAG-A-TGTGAAA-TCC-C-CG-GG-CTCAACC-TG-G-G-AA-C-TG--CATTT-GTGACTGCAC--AGCT-A-GAGTAC-GG-TAGAGG-G-G-GA-TGG-A-ATT-CC-G-C-GTGTAGCA-GTGAAA-TGCGTAGATATGCGG-A-GG-A-ACACC-GA-TG-GC-GAA-GG-CAA-TCCC-CTGG-AC-C-TG-T-ACTGACGCTCA-TGCACGAAA-GCG-TGGG-G-AGCAAA-CAGG
6996	6906	0	1.34421	1.33778	0	1.13	100	Bacteria;Chlorobi;Chlorobia;Chlorobiales;Chlorobiaceae;Chlorobium_limicola_strain_DSM_245	TACAGGG-GTG-GCAAGCGTTGTC-CGG-ATTTACTGG-GTGTAAA-GGGT-GCGCAGGCGGA-CTT-ATAAGTCGG-G-GGTTAAA-TCC-A-TG-TG-CTTAACA-CA-T-G-CA-A-GG--CTTCC-GATACTGTAG--GTCT-A-GAGTCT-CG-AAGAGG-A-A-GA-TGG-A-ATT-TC-C-G-GTGTAACG-GTGGAA-TGTGTAGATATCGGA-A-AG-A-ACACC-AG-TG-GC-GAA-GG-CAG-TCTT-CTGG-TC-G-AG-A-ACTGACGCTCA-GGCACGAAA-GCG-TGGG-G-AGCAAA-CAGG
6640	6834	6644	1.27581	1.32383	1.2719	0.56	100	Bacteria;Planctomycetes;Planctomycetia;Planctomycetales;Rhodopirellula_baltica_strain_SH_1	CACGTAC-CGT-CCAAACGTTATT-CGG-TATCACTGG-GCTTAAA-GCGT-TCGTAGGCGGC-CTA-GAAGGTGAG-A-TGTGAAA-GCC-C-AC-GG-CTCAACC-GT-G-G-AA-T-TG--CGTTT-CAAACCACTA--GGCT-T-GAGGAA-GA-CAGGGG-T-G-AT-GGG-A-ACT-TA-T-G-GTGGAGCG-GTGAAA-TGCGTTGATATCATA-G-GG-A-ACACC-GG-TG-GC-GAA-AG-CGC-ATCA-CTGG-GT-C-TT-T-TCTGACGCTGA-GGAACGAAA-GCT-AGGG-T-AGCGAA-CGGG
6778	6695	6784	1.30232	1.2969	1.2987	1.13	100	Bacteria;Bacteroidetes;Chlorobia;Chlorobiales;Chlorobiaceae;Chlorobaculum;Chlorobium_tepidum_TLS	TACAGGG-GTG-GCAAGCGTTGTC-CGG-ATTTACTGG-GTGTAAA-GGGT-GCGCAGGCGGA-TCG-ATAAGTCGG-G-GGTTAAA-TCC-A-TG-TG-CTTAACA-CA-T-G-CA-C-GG--CTTCC-GATACTGTTG--ATCT-A-GAGTCT-CG-AAGAGG-A-A-GG-TGG-A-ATT-TC-C-G-GTGTAACG-GTGGAA-TGTGTAGATATCGGA-A-AG-A-ACACC-AG-TG-GC-GAA-GG-CAG-CCTT-CTGG-TC-G-AG-T-ACTGACGCTCA-GGCACGAAA-GCG-TGGG-G-AGCAAA-CAGG
5473	5529	5489	1.05158	1.07103	1.05079	2.8	100	Bacteria;Chloroflexi;Chloroflexia;Chloroflexales;Herpetosiphonaceae;Herpetosiphon;Herpetosiphon_aurantiacus	TACGTAG-GGG-CCAAGCGTTGTC-CGG-AATTACTGG-GCGTAAA-GCGT-GGGTAGGTGGT-CGA-TGATGTGCC-G-CGTGAAA-GCG-C-CG-GA-GTAATGC-CG-G-C-GA-G-GT--CGCGG-TAGACACGTT--GACT-A-GAGGCT-CG-CAGAGG-A-A-CG-TGG-A-ATT-CC-C-G-GTGTAGTG-GTGAAA-TGCGTAGATATCGGG-A-GG-A-ACACC-AG-TG-GC-GCA-AG-CGG-CGTT-CTGG-GC-G-AG-A-CCTGACACTGA-GCCACGACG-GCG-TGGG-G-AGCAAA-CAGG
5172	5191	0	0.993746	1.00556	0	0.56	100	Bacteria;Firmicutes;Clostridia;Thermoanaerobacterales;Thermoanaerobacteraceae;Thermoanaerobacter;Thermoanaerobacter_ethanolicus	GACGTAG-GGG-GCGAGCGTTGTC-CGG-AATTACTGG-GCGTAAA-GGGC-GCGTAGGCGGC-CGT-TCAAGTCAG-G-TGTAAAA-AAC-C-CG-GG-CTCAACC-CG-G-G-GG-A-TG--CACAT-GAAACTGGGT--GGCT-A-GAGGGC-AG-GAGAGG-G-G-AG-TGG-A-ATT-CC-C-G-GTGTAGCG-GTGAAA-TGCGTAGATATCGGG-A-GG-A-ATACCAGT--G-GC-GAA-GG-CGA-CTCT-CTGG-AC-T-GA-C-CCTGACGCTGA-GGCGCGAAA-GCG-TGGG-G-AGCAAA-CAGG
5110	5045	0	0.981833	0.977278	0	0.56	100	Bacteria;Chloroflexi;Chloroflexia;Chloroflexales;Chloroflexaceae;Chloroflexus;Chloroflexus_aurantiacus_J-10-fl	GACAGAG-GGG-GCAAGCGTTGTC-CGG-AGTTACTGG-GCGTAAA-GGGC-GCGCAGGCGGT-GGG-CTGCGTCGG-C-GCTGAAA-GCG-C-CC-CG-CTTAACG-GG-G-C-GA-G-GC--GCGCC-GATACGAGTC--CACT-C-GAGGCA-AG-CAGAGG-G-T-GG-CGG-A-ATT-CC-G-G-GTGGAGCG-GTGAAA-TGCGTAGAGATCCGG-A-GG-A-ACGCC-AG-TG-GG-GAA-GC-CGG-CCAC-CTGG-GC-T-TG-A-CCTGACGCTGC-GGCGCGACA-GCG-TGGG-G-AGCAAA-CCGG
4887	4922	8317	0.938986	0.953451	1.59217	1.7	100	Bacteria;Fusobacteria;Fusobacteriia;Fusobacteriales;Fusobacteriaceae;Fusobacterium;Fusobacterium_nucleatum_subsp._polymorphum	TACGTAT-GTC-ACAAGCGTTATC-CGG-ATTTATTGG-GCGTAAA-GCGC-GTCTAGGTGGT-TAT-GTAAGTCTG-A-TGTGAAA-ATG-C-AG-GG-CTCAACT-CT-G-T-AT---TG--CGTTG-GAAACTGTGT--AACT-A-GAGTAC-TG-GAGAGG-T-A-AG-CGG-A-ACT-AC-A-A-GTGTAGAG-GTGAAA-TTCGTAGATATTTGT-A-GG-A-ATGCC-GA-TG-GG-GAA-GC-CAG-CTTA-CTAG-AC-A-GA-T-ACTGACGCTGA-AGCGCGAAA-GCG-TGGG-T-AGCAAA-CAGG
4807	4754	6403	0.923615	0.920907	1.22576	0.56	100	Archaea;Crenarchaeota;Thermoprotei;Thermoproteales;Pyrobaculum_calidifontis_strain_JCM_11548	TACCAGC-TCC-GCGAGTGGTCGG-GGT-GTTTACTGG-GCTTAAA-GCGC-CCGTAGCCGGC-CCG-GCAAGTCGC-T-CCTGAAA-TCC-C-CG-GG-CTCAACC-CG-G-G-GG-C-CG--GGGGC-GATACTGCCG--GGCT-A-GGGGGC-GG-GAGAGG-C-C-GC-CGG-T-ACT-CC-G-G-GGGTAGGG-GCGAAA-TCCGTTAATCCCCGG-A-GG-A-CCACC-AG-TG-GC-GAA-AG-CGG-GCGG-CCAG-AA-C--G-CGCCCGACGGTGA-GGGGCGAAA-GCC-GGGG-G-AGCAAA-GGGG
4277	4379	4306	0.821781	0.848265	0.824323	1.7	100	Bacteria;Proteobacteria;Alphaproteobacteria;Sphingomonadales;Zymomonas_mobilis	TACGGAG-GGA-GCTAGCGTTGTT-CGG-AATTACTGG-GCGTAAA-GCGT-ACGTAGGCGGT-TTA-ATAAGTCAG-G-GGTGAAA-GCC-C-AG-AG-CTCAACT-CT-G-G-AA-C-TG--CCTTT-GAGACTGTTA--GACT-A-GAACAT-AG-AAGAGG-T-A-AG-TGG-A-ATT-CC-G-A-GTGTAGAG-GTGAAA-TTCGTAGATATTCGG-A-AG-A-ACACC-AG-TG-GC-GAA-GG-CGA-CTTA-CTGG-TC-T-AT-A-GTTGACGCTGA-GGTACGAAA-GCG-TGGG-T-AGCAAA-CAGG
4350	4383	4368	0.835807	0.84904	0.836192	1.7	100	Bacteria;Firmicutes;Clostridia;Thermoanaerobacterales;Caldicellulosiruptor_bescii_strain_DSM_6725	TACGTAG-GTG-GCGAGCGTTGTC-CGG-AATTACTGG-GCGTAAA-GGGT-GCGTAGGCGGC-CTG-GTAAGTTGA-G-CGTGAAA-TTT-T-TG-GG-CTCAACC-CA-A-A-AG-G-AG--CGTTC-AAAACTGCCA--GGCT-T-GAGTGC-GG-GAGAGG-A-C-GG-CGG-A-ATT-CC-C-G-GTGTAGCG-GTGAAA-TGCGTAGATATCGGG-A-GG-A-ACACC-AG-TG-GC-GAA-GG-CGG-CCGT-CTGG-AC-C-GT-A-ACTGACGCTGA-GGCACGAAA-GCG-TGGG-G-AGCAAA-CAGG
4295	4326	4308	0.825239	0.837999	0.824706	0.56	100	Archaea;Euryarchaeota;Methanococci;Methanococcales;Methanocaldococcaceae;Methanocaldococcus;Methanocaldococcus_jannaschii_DSM_2661	TACCGGC-GGC-CCAAGTGGTGGC-CAC-TGTTATTGG-GCCTAAA-GCGT-CCGTAGCCGGC-CCG-GTAAGTCTC-T-GCTTAAA-TCC-T-GC-GG-CTCAACC-GC-A-G-GG-C-TG--GCAGA-GATACTGCCG--GGCT-T-GGGACC-GG-GAGAGG-C-C-GG-GGG-T-ACC-CC-A-G-GGGTAGCG-GTGAAA-TGCGTTGATCCCTGG-G-GG-A-CCACC-TG-TG-GC-GAA-GG-CGC-CCGG-CTGG-AA-C--G-GGTCCGACGGTGA-GGGACGAAG-GCC-AGGG-G-AGCAAA-CCGG
3745	3922	3766	0.719563	0.759739	0.720948	1.13	100	Bacteria;Spirochaetes;Spirochaetales;Spirochaetaceae;Treponema.Treponema_denticola_strain_ATCC_35405	CACGTAA-GGG-GCGAGCGTTGTT-CGG-AATTATTGG-GCGTAAA-GGGT-ATGTAGGCGGT-TAG-GTAAGCCTG-G-TGTGAAA-TCT-A-CG-AG-CTCAACT-CG-T-A-AA-C-TG--CATTG-GGTACTGCTT--GACT-T-GAATCA-CG-GAGGGG-A-A-AC-CGG-A-ATT-CC-A-A-GTGTAGGG-GTGGAA-TCTGTAGATATTTGG-A-AG-A-ACACC-GG-TG-GC-GAA-GG-CGG-GTTT-CTGG-CC-G-AT-G-ATTGACGCTGA-TATACGAAG-GTG-CGGG-G-AGCAAA-CAGG
2847	2877	0	0.547021	0.55731	0	0.56	100	Bacteria;Thermotogae;Thermotogae;Thermotogales;Thermotogaceae;Thermotoga;Thermotoga_petrophila_RKU-1	TACGTAG-GGG-GCAAGCGTTACC-CGG-ATTTACTGG-GCGTAAA-GGGG-GCGTAGGCGGC-CTG-GTGTGTCGG-A-TGTGAAA-TCC-C-AC-GG-CTCAACC-GT-G-G-GG-C-CG--CATCC-GAAACTACCA--GGCT-T-GGGGGC-GG-TAGAGG-G-A-GA-CGG-A-ACT-GC-C-G-GTGTAGGG-GTGAAA-TCCGTAGATATCGGC-A-GG-A-ACGCCGGT--G-GG-GAA-GC-CGG-TCTC-CTGG-GC-C-GA-C-CCCGACGCTGA-GGCCCGAAA-GCC-AGGG-G-AGCAAA-CCGG
2657	2816	2668	0.510515	0.545493	0.510751	0.56	100	Bacteria;Proteobacteria;Betaproteobacteria;Nitrosomonadales;Nitrosomonas_europaea	TACGTAG-GGT-GCGAGCGTTAAT-CGG-AATTACTGG-GCGTAAA-GGGT-GCGCAGGCGGT-CTT-GCAAGTCAG-A-TGTGAAA-GCC-C-CG-GG-CTTAACC-TG-G-G-AA-T-TG--CGTTT-GAAACTACAA--GGCT-A-GAGTGC-AG-CAGAGG-G-G-AG-TGG-A-ATT-CC-A-T-GTGTAGCA-GTGAAA-TGCGTAGAGATGTGG-A-AG-A-ACACC-GA-TG-GC-GAA-GG-CAG-CTCC-CTGG-GT-T-GA-C-ACTGACGCTCA-TGCACGAAA-GCG-TGGG-G-AGCAAA-CAGG
2577	2707	0	0.495144	0.524379	0	0.56	100	Bacteria;Proteobacteria;Gammaproteobacteria;Enterobacteriales;Enterobacteriaceae;Dickeya;Dickeya_dadantii_3937	TACGGAG-GGT-GCAAGCGTTAAT-CGG-AATGACTGG-GCGTAAA-GCGC-ACGCAGGCGGT-CTG-TTAAGTTGG-A-TGTGAAA-TCC-C-CG-GG-CTTAACC-TG-G-G-AA-C-TG--CATTC-AAAACTGACA--GGCT-A-GAGTCT-CG-TAGAGG-G-G-GG-TAG-A-ATT-CC-A-G-GTGTAGCG-GTGAAA-TGCGTAGAGATCTGG-A-GG-A-ATACC-GG-TG-GC-GAA-GG-CGG-CCCC-CTGG-AT-G-AA-G-ACTGACGCTCA-GGTGCGAAA-GCG-TGGG-G-AGCAAA-CAGG
2572	2618	2577	0.494183	0.507138	0.49333	0.56	100	Bacteria;Gemmatimonadetes;Gemmatimonadales;Gemmatimonadaceae;Gemmatimonas_aurantiaca_strain_T-27	TACGGAG-GGT-GCGAGCGTTGTC-CGG-AATCACTGG-GCGTAAA-GGGC-GCGTAGGCGGT-CTG-CTAAGCGTG-T-GGTGAAA-GCT-C-GG-GG-CTCAACC-CC-G-A-GT-C-TG--CCATG-CGAACTGGTG--GACT-A-GAGCAC-TG-TAGAGG-C-A-GG-TGG-A-ATT-CC-G-G-GTGTAGCG-GTGGAA-TGCGTAGAGATCCGG-A-AG-A-ACACC-AG-TG-GC-GAA-GG-CGG-CCTG-CTGG-GC-A-GT-A-GCTGACGCTGA-GGCGCGATA-GCG-TGGG-G-AGCAAA-CAGG
2336	2480	2336	0.448838	0.480406	0.447194	0.56	100	Bacteria;Acidobacteria;Acidobacteriia;Acidobacteriales;Acidobacteriaceae_(Subgroup_1);Acidobacterium;Acidobacterium_capsulatum_ATCC_51196;	TACGAGG-GGG-GCGAGCGTTGTT-CGG-AATTATTGG-GCGTAAA-GGGT-GCGTAGGCGGT-TCG-GTAAGTTTG-A-TGTGAAA-TCT-T-CG-GG-CTCAACT-CG-A-A-GT-C-TG--CATCG-AAAACTGCCG--GGCT-T-GAGTGT-GG-GAGAGG-T-G-AG-TGG-A-ATT-TC-C-G-GTGTAGCG-GTGAAA-TGCGTAGATATCGGA-A-GG-A-ACACC-TG-TG-GC-GAA-AG-CGG-CTCA-CTGG-AC-C-AC-A-ACTGACGCTGA-TGCACGAAA-GCT-AGGG-G-AGCAAA-CAGG
2355	2485	2357	0.452489	0.481375	0.451214	0.56	100	Archaea;Crenarchaeota;Thermoprotei;Sulfolobales;Sulfolobaceae;Sulfolobus;Sulfolobus_tokodaii_str._7	CACCAGC-TCC-GCGAGTGGTCGG-GAC-GCTTACTGG-GCCTAAA-GCGC-CTGTAGCCGGC-CCA-CTAAGTCGC-C-CCTTAAA-GAC-C-CG-GG-CTCAACC-CG-G-G-AA-A-TG--GGGGC-GATACTGGTG--GGCT-A-GGGGGC-GG-GAGAGG-C-T-AG-GGG-T-ACT-CC-C-A-GAGGAGGG-GCGAAA-TCCGTAGATCCTGGG-A-GG-A-CCACC-AG-TG-GC-GGA-GG-CGC-CTAG-CTAG-AA-C--G-CGCCCGACGGTGA-GAGGCGAAA-GCC-GGGG-C-AGCAAA-TGGG
2212	2356	2218	0.425013	0.456386	0.424605	1.13	100	Bacteria;Dictyoglomi;Dictyoglomales;Dictyoglomaceae;Dictyoglomus_turgidum_strain_DSM_6724	GACGTAG-GGG-GCGAGCGTTGTC-CGG-ATTTACTGG-GCGTAAA-GGGC-GTGTAGGCGGC-TTA-GCAAGTCAG-A-TGTGGAA-GCC-C-CG-GG-CTCAACT-CG-G-G-GA-G-GA--CATCT-GATACTGCTA--AGCT-A-GAGGGC-AG-GAGAGG-A-G-AG-CGG-A-ACT-TC-C-G-GTGTAGCG-GTGAAA-TGCGTAGATATCGGA-A-GG-A-ACGCC-GG-TG-GC-GAA-GG-CGG-CTCT-CTGG-AC-T-GT-C-CCTGACGCTGA-GGCGCGAAA-GCT-AGGG-G-AGCGAA-CGGG
1798	1820	0	0.345467	0.352556	0	0.56	100	Bacteria;Bacteroidetes;Bacteroidia;Bacteroidales;Bacteroidaceae;Bacteroides;Bacteroides_vulgatus_ATCC_8482	TACGGAG-GAT-CCGAGCGTTATC-CGG-ATTTATTGG-GTTTAAA-GGGA-GCGTAGATGGA-TAT-TTAAGTCAG-T-TGTGAAA-GTT-T-GC-GG-CTCAACC-GT-A-A-AA-T-TG--CAGTT-GATACTGGAT--ATCT-T-GAGTGC-AG-TTGAGG-C-A-GG-CGG-A-ATT-CG-T-G-GTGTAGCG-GTGAAA-TGCTTAGATATCACG-A-AG-A-ACTCC-GA-TT-GC-GAA-GG-CAG-CCTG-CTAA-GC-T-GC-A-ACTGACATTGA-GGCTCGAAA-GTG-TGGG-T-ATCAAA-CAGG
1726	1760	0	0.331633	0.340933	0	0.56	100	Bacteria;Fusobacteria;Fusobacteriia;Fusobacteriales;Fusobacteriaceae;Fusobacterium;Fusobacterium_nucleatum_subsp._polymorphum	TACGTAT-GTC-ACAAGCGTTATC-CGG-ATTTATTGG-GCGTAAA-GCGC-GTCTAGGTGGT-TAT-GTAAGTCTG-A-TGTGAAA-ATG-C-AG-GG-CTCAACT-CT-G-T-AT---TG--CGTTG-GAAACTGTGT--AACT-A-GAGTAC-TG-GAGAGG-T-A-AG-CGG-A-ACT-AC-A-A-GTGTAGAG-GTGAAA-TTCGTAGATATTTGT-A-GG-A-ATGCC-GA-TG-GG-GAA-GC-CAG-CTTA-CTGG-AC-A-GA-T-ACTGACGCTGA-AGCGCGAAA-GCG-TGGG-T-AGCAAA-CAGG
1700	1736	0	0.326637	0.336284	0	0.56	100	Bacteria;Fusobacteria;Fusobacteriia;Fusobacteriales;Fusobacteriaceae;Fusobacterium;Fusobacterium_nucleatum_subsp._polymorphum	TACGTAT-GTC-ACAAGCGTTATC-CGG-ATTTATTGG-GCGTAAA-GCGC-GTCTAGGTGGT-TAT-ATAAGTCTG-A-TGTGAAA-ATG-C-AG-GG-CTCAACT-CT-G-T-AT---TG--CGTTG-GAAACTGTGT--AACT-A-GAGTAC-TG-GAGAGG-T-A-AG-CGG-A-ACT-AC-A-A-GTGTAGAG-GTGAAA-TTCGTAGATATTTGT-A-GG-A-ATGCC-GA-TG-GG-GAA-GC-CAG-CTTA-CTGG-AC-A-GA-T-ACTGACGCTGA-AGCGCGAAA-GCG-TGGG-T-AGCAAA-CAGG
1700	1718	0	0.326637	0.332797	0	0.56	100	Bacteria;Bacteroidetes;Bacteroidia;Bacteroidales;Bacteroidaceae;Bacteroides;Bacteroides_vulgatus_ATCC_8482	TACGGAG-GAT-CCGAGCGTTATC-CGG-ATTTATTGG-GTTTAAA-GGGA-GCGTAGATGGA-TGT-TTAAGTCAG-T-TGTGAAA-GTT-T-GC-GG-CTCAACC-GT-A-A-AA-T-TG--CAGTT-GATACTGGAT--ATCT-T-GAGTGC-AG-TTGAGG-C-A-GG-CGG-A-ATT-CG-T-G-GTGTAGCG-GTGAAA-TGCTTAGATATCACG-A-GG-A-ACTCC-GA-TT-GC-GAA-GG-CAG-CCTG-CTAA-GC-T-GC-A-ACTGACATTGA-GGCTCGAAA-GTG-TGGG-T-ATCAAA-CAGG
1596	1623	0	0.306655	0.314395	0	0.56	100	Archaea;Crenarchaeota;Thermoprotei;Thermoproteales;Pyrobaculum_aerophilum_strain_IM2	TACCAGC-TCC-GCGAGTGGTCGG-GGT-GTTTACTGG-GCTTAAA-GCGC-CCGTAGCCGGC-CCG-GCAAGTCGC-T-CCTGAAA-TCC-C-CG-GG-CTCAACC-CG-G-G-GG-C-GG--GGGGC-GATACTGCCG--GGCT-A-GGGGGC-GG-GAGAGG-C-C-GC-CGG-T-ACT-CC-G-G-GGGTAGGG-GCGAAA-TCCGTTAATCCCCGG-A-GG-A-CCACC-AG-TG-GC-GAA-AG-CGG-GCGG-CCAG-AA-C--G-CGCCCGACGGTGA-GGGGCGAAA-GCC-GGGG-G-AGCAAA-GGGG
1231	1329	1236	0.236524	0.257443	0.236615	2.8	100	Bacteria;Proteobacteria;Betaproteobacteria;Burkholderiales;Paraburkholderia_xenovorans_strain_LB400	TACGTAG-GGT-GCAAGCGTTAAT-CGG-AATTACTGG-GCGTAAA-GCGT-GCGCAGGCGGT-TCG-CTAAGACAG-A-TGTGAAA-TCC-C-CG-GG-CTTAACC-TG-G-G-AA-C-TG--CATTT-GTGACTGGCG--GGCT-A-GAGTAT-GG-CAGAGG-G-G-GG-TAG-A-ATT-CC-A-C-GTGTAGCA-GTGAAA-TGCGTAGAGATGTGG-A-GG-A-ATACC-GA-TG-GC-GAA-GG-CAG-CCCC-CTGG-GC-C-AA-T-ACTGACGCTCA-TGCACGAAA-GCG-TGGG-G-AGCAAA-CAGG
713	771	715	0.136996	0.149352	0.136877	0.56	100	Archaea;Euryarchaeota;Archaeoglobi;Archaeoglobales;Archaeoglobus_fulgidus_strain_DSM_4304	TACCGGC-GGC-CCGAGTGGCGGC-CAC-TTTTATTGG-GCCTAAA-GCGT-CCGTAGCCGGG-CTG-GTAAGTCCT-C-CGGGAAA-TCT-G-GC-GG-CTTAACC-GT-C-A-GA-CTGC--CGGAG-GATACTGCCA--GCCT-A-GGGACC-GG-GAGAGG-C-C-GG-GGG-T-ATT-CC-C-G-GAGTAGGG-GTGAAA-TCCTGTAATCCCGGG-A-GG-A-CCACC-TG-TG-GC-GAA-GG-CGC-CCGG-CTGG-AA-C--G-GGTCCGACGGTGA-GGGACGAAG-GCC-AGGG-G-AGCGAA-CCGG
140	156	140	0.0268995	0.0302191	0.026801	0.56	100	Archaea;Nanoarchaeaeota;Nanoarchaeia;Nanoarchaeales;Nanoarchaeaceae;Nanoarchaeum;Nanoarchaeum_equitans	CACCCCC-ACC-GCGAGCGGTGGC-CGT-GATTATTGG-GCCTAAA-GGGG-CCGTAGCCGGG-CCG-GTGTGGCTC-C-GGTGAAA-TCC-T-CG-GG-CTCAACC-CG-A-G-GG-CGCG--CCGGA-GCTACTACCG--GCCT-A-GGGACC-GG-GAGGGG-C-C-GA-CCG-T-ACT-CC-C-G-GGGGAGCG-GTGAAA-TGCTGTAATCCCGGG-A-GG-A-CGACC-CG-TG-GC-GAA-AG-CGG-TCGG-CCAG-AA-C--G-GGTCCGACGGTGA-GGGCCGAAG-GCC-GGGG-G-CTAGAA-CGGG
30	34	32	0.00576419	0.00658621	0.00612595	0.56	100	Archaea; Crenarchaeota; Thermoprotei; Desulfurococcales; Desulfurococcaceae; Ignicoccus hospitalis	TACCAGC-CCC-GCGAGTGGTCGG-GAC-GATTATTGG-GCCTAAA-GCGC-CCGTAGCCGGC-CTG-GTGGCCCCC-C-TCCTAAA-GCC-C-CG-GG-CTCAACC-CG-G-G-GA-C-TG--GAGGG-GGTAGCGCCA--GGCT-A-GGGGGC-GG-GAGAGG-C-C-GA-GGG-T-ACT-CC-C-G-GGGTAGGG-GCGAAA-TCCGATAATCCCGGG-A-GG-A-CCGCC-AG-TG-GC-GAA-GG-CGC-TCGG-CTGG-AA-C--G-CGCCCGACGGTGA-GGGGCGAAA-GCC-GGGG-G-AGCAAA-CCGG
13	0	13	0.00249781	0	0.00248867	0.56	100	Archaea;Euryarchaeota;Thermococci;Thermococcales;Thermococcaceae;Pyrococcus;Pyrococcus_horikoshii_OT3	TACCGGC-GGC-CCGAGTGGTGGC-CAC-TATTATTGG-GCCTAAA-GCGG-CCGTAGCCGGG-CCC-GTAAGTCCC-T-GGCGAAA-TCC-C-AC-GG-CTCAACC-GT-G-G-GG-CTCG--CTGGG-GATACTGCGG--GCCT-T-GGGACC-GG-GAGAGG-C-C-GG-GGG-T-ACC-CC-C-G-GGGTAGGG-GTGAAA-TCCTATAATCCCGGG-G-GG-A-CCGCC-AG-TG-GC-GAA-GG-CGC-CCGG-CTGG-AA-C--G-GGTCCGACGGTGA-GGGCCGAAG-GCC-AGGG-G-AGCGAA-CCGG
1850	1949	1852	0.355458	0.377545	0.354539		100	Bacteria;Spirochaetes;Spirochaetia;Spirochaetales;Spirochaetaceae;Treponema_2;Treponema_socranskii_subsp._socranskii	CACGTAA-GGT-GCGAGCGTTGTT-CGG-AATTATTGG-GCGTAAA-GGGC-ATGCAGGCGGG-TCG-CCAAGCTTG-G-TAAGAAA-TAC-C-GG-GG-CTCAACT-CC-G-G-AG-C-TA--TATTG-AGAACTGGCG--AGCT-A-GAGTTG-CC-GAAGGG-T-A-TC-CGG-A-ATT-CC-G-C-GTGAAGGG-GTGAAA-TCTGTAGATATGCGG-A-AG-A-ACACC-GA-TG-GC-GAA-GG-CAG-GATA-CCGG-CG-G-AC-G-ACTGACGCTGA-GGTGCGAAG-GTG-CGGG-G-AGCAAA-CAGG
527	517	538	0.101258	0.100149	0.102993		100	Bacteria;Proteobacteria;Gammaproteobacteria;Pseudomonadales;Pseudomonas_lini	TACAGAG-GGT-GCAAGCGTTAAT-CGG-AATTACTGG-GCGTAAA-GCGC-GCGTAGGTGGT-TCG-TTAAGTTGG-A-TGTGAAA-TCC-C-CG-GG-CTCAACC-TG-G-G-AA-C-TG--CATTC-AAAACTGACG--AGCT-A-GAGTAT-GG-TAGAGG-G-T-GG-TGG-A-ATT-TC-C-T-GTGTAGCG-GTGAAA-TGCGTAGATATAGGA-A-GG-A-ACACC-AG-TG-GC-GAA-GG-CGA-CCAC-CTGG-AC-T-GA-T-ACTGACACTGA-GGTGCGAAA-GCG-TGGG-G-AGCAAA-CAGG
163	189	163	0.0313187	0.0366116	0.0312041		100	Bacteria;Proteobacteria;Betaproteobacteria;Burkholderiales;Massilia_alkalitolerans	TACGTAG-GGT-GCAAGCGTTAAT-CGG-AATTACTGG-GCGTAAA-GCGT-GCGCAGGCGGT-TTT-GTAAGTCTG-T-CGTGAAA-GCC-C-CG-GG-CTCAACC-TG-G-G-AA-T-TG--CGATG-GAGACTGCAA--GGCT-T-GAATCT-GG-CAGAGG-G-G-GG-TAG-A-ATT-CC-A-C-GTGTAGCA-GTGAAA-TGCGTAGAGATGTGG-A-GG-A-ACACC-GA-TG-GC-GAA-GG-CAG-CCCC-CTGG-GT-C-AA-G-ATTGACGCTCA-TGCACGAAA-GCG-TGGG-G-AGCAAA-CAGG
121	132	121	0.0232489	0.02557	0.0231637		100	Bacteria;Bacteroidetes;Bacteroidia;Flavobacteriales;Flavobacteriaceae;Flavobacterium;uncultured	TACGGAG-GAT-CCAAGCGTTATC-CGG-AATCATTGG-GTTTAAA-GGGT-CCGTAGGCGGT-CTT-ATAAGTCAG-T-GGTGAAA-GTT-T-TT-AG-CTTAACT-AA-A-A-AA-T-TG--CCATT-GATACTGTTA--GACT-T-GAATTA-CT-TGGAAG-T-A-AC-TAG-A-ATA-TG-T-A-GTGTAGCG-GTGAAA-TGCTTAGATATTACA-T-GG-A-ATACC-AA-TT-GC-GAA-GG-CAG-GTTA-CTAT-GA-G-TT-A-ATTGACGCTGA-TGGACGAAA-GCG-TGGG-T-AGCGAA-CAGG
112	125	133	0.0215196	0.024214	0.025461		100	Bacteria;Firmicutes;Bacilli;Lactobacillales;Streptococcaceae;Streptococcus_parasanguinis	TACGTAG-GTC-CCGAGCGTTATC-CGG-ATTTATTGG-GCGTAAA-GCGA-GCGCAGGCGGT-TAG-ATAAGTCTG-A-AGTTAAA-GGC-T-GT-GG-CTTAACC-AT-A-G-TA---CG--CTTTG-GAAACTGTTT--AACT-T-GAGTGC-AG-AAGGGG-A-G-AG-TGG-A-ATT-CC-A-T-GTGTAGCG-GTGAAA-TGCGTAGATATATGG-A-GG-A-ACACC-GG-TG-GC-GAA-AG-CGG-CTCT-CTGG-TC-T-GT-A-ACTGACGCTGA-GGCTCGAAA-GCG-TGGG-G-AGCAAA-CAGG
57	58	75	0.010952	0.0112353	0.0143577		100	Bacteria;Proteobacteria;Gammaproteobacteria;Xanthomonadales;Stenotrophomonas_maltophilia	TACGAAG-GGT-GCAAGCGTTACT-CGG-AATTACTGG-GCGTAAA-GCGT-GCGTAGGTGGT-CGT-TTAAGTCCG-T-TGTGAAA-GCC-C-TG-GG-CTCAACC-TG-G-G-AA-C-TG--CAGTG-GATACTGGGC--GACT-A-GAGTGT-GG-TAGAGG-G-T-AG-CGG-A-ATT-CC-T-G-GTGTAGCA-GTGAAA-TGCGTAGAGATCAGG-A-GG-A-ACATC-CA-TG-GC-GAA-GG-CAG-CTAC-CTGG-AC-C-AA-C-ACTGACACTGA-GGCACGAAA-GCG-TGGG-G-AGCAAA-CAGG
53	54	53	0.0101834	0.0104605	0.0101461		100	Bacteria;Proteobacteria;Alphaproteobacteria;Rhizobiales;Beijerinckiaceae;Methylobacterium;Methylobacterium_sp._F36	TACGAAG-GGG-GCTAGCGTTGCT-CGG-AATCACTGG-GCGTAAA-GGGC-GCGTAGGCGGC-CAT-TCAAGTCGG-G-GGTGAAA-GCC-T-GT-GG-CTCAACC-AC-A-G-AA-T-TG--CCTTC-GATACTGTTT--GGCT-T-GAGTTT-GG-TAGAGG-T-T-GG-TGG-A-ACT-GC-G-A-GTGTAGAG-GTGAAA-TTCGTAGATATTCGC-A-AG-A-ACACC-AG-TG-GC-GAA-GG-CGG-CCAA-CTGG-AC-C-AA-T-ACTGACGCTGA-GGCGCGAAA-GCG-TGGG-G-AGCAAA-CAGG
38	46	59	0.0073013	0.00891076	0.0112947		100	Bacteria;Actinobacteria;Corynebacteriales;Corynebacteriaceae;Corynebacterium_appendicis	TACGTAG-GGT-GCGAGCGTTGTC-CGG-AATTACTGG-GCGTAAA-GAGC-TCGTAGGTGGT-TTG-TCGCGTCGT-T-TGTGGAA-TAC-C-GC-AG-CTTAACT-GC-G-G-GG-T-TG--CAGGC-GATACGGGCAT-AACT-T-GAGTGC-TG-TAGGGG-A-G-AC-TGG-A-ATT-CC-T-G-GTGTAGCG-GTGGAA-TGCGCAGATATCAGG-A-GG-A-ACACC-GA-TG-GC-GAA-GG-CAG-GTCT-CTGG-GC-A-GT-A-ACTGACGCTGA-GGAGCGAAA-GCA-TGGG-T-AGCGAA-CAGG
29	32	29	0.00557205	0.00619879	0.00555164		100	Bacteria;Proteobacteria;Alphaproteobacteria;Caulobacterales;Brevundimonas_vesicularis	TACGAAG-GGG-GCTAGCGTTGCT-CGG-AATTACTGG-GCGTAAA-GGGA-GCGTAGGCGGA-CAT-TTAAGTCAG-G-GGTGAAA-TCC-C-GG-GG-CTCAACC-TC-G-G-AA-T-TG--CCTTT-GATACTGGGT--GTCT-T-GAGTAT-GA-GAGAGG-T-G-TG-TGG-A-ACT-CC-G-A-GTGTAGAG-GTGAAA-TTCGTAGATATTCGG-A-AG-A-ACACC-AG-TG-GC-GAA-GG-CGA-CACA-CTGG-CT-C-AT-T-ACTGACGCTGA-GGCTCGAAA-GCG-TGGG-G-AGCAAA-CAGG
21	21	0	0.00403493	0.00406795	0		100	Bacteria;Firmicutes;Bacilli;Lactobacillales;Streptococcaceae;Streptococcus_thermophilus	TACGTAG-GTC-CCGAGCGTTGTC-CGG-ATTTATTGG-GCGTAAA-GCGA-GCGCAGGCGGT-TTG-ATAAGTCTG-A-AGTTAAA-GGC-T-GT-GG-CTCAACC-AT-A-G-TT---CG--CTTTG-GAAACTGTCA--AACT-T-GAGTGC-AG-AAGGGG-A-G-AG-TGG-A-ATT-CC-A-T-GTGTAGCG-GTGAAA-TGCGTAGATATATGG-A-GG-A-ACACC-GG-TG-GC-GAA-AG-CGG-CTCT-CTGG-TC-T-GT-A-ACTGACGCTGA-GGCTCGAAA-GCG-TGGG-G-AGCGAA-CAGG
21	0	0	0.00403493	0	0		98.2	Bacteria;Actinobacteria;Corynebacteriales;Corynebacteriaceae;Corynebacterium_appendicis	TACGTAG-GGT-GCGAGCGTTGTC-CGG-AATTACTGG-GCGTAAA-GAGC-TCGTAGGTGGT-TTG-TCGCGTCGT-T-TGTGGAA-TAC-C-GC-AG-CTCAACT-GC-G-G-GG-T-TG--CAGGC-GATACGGGCAT-AACT-T-GAGTGC-TG-TAGGGG-A-G-AC-TGG-A-ATT-CC-T-G-GTGTAGCG-GTGGAA-TGCGCAGATATCAGG-A-GG-A-ACACC-GA-TG-GC-GAA-GG-CAG-GTCT-CTGG-GC-A-GT-A-ACTGACGCTGA-GGAGCGAAA-GCA-TGGG-T-AGCGAA-CAGG
19	24	19	0.00365065	0.00464909	0.00363728		100	Bacteria;Proteobacteria;Alphaproteobacteria;Rhizobiales;Rhizobiaceae;Mesorhizobium;Mesorhizobium_sp._UASWS1009	TACGAAG-GGG-GCTAGCGTTGTT-CGG-ATTTACTGG-GCGTAAA-GCGC-ACGTAGGCGGA-TTG-TTAAGTTAG-G-GGTGAAA-TCC-C-AG-GG-CTCAACC-CT-G-G-AA-C-TG--CCTTT-AATACTGGCA--ATCT-C-GAGTCC-GG-AAGAGG-T-G-AG-TGG-A-ATT-CC-G-A-GTGTAGAG-GTGAAA-TTCGTAGATATTCGG-A-GG-A-ACACC-AG-TG-GC-GAA-GG-CGG-CTCA-CTGG-TC-C-GG-T-ACTGACGCTGA-GGTGCGAAA-GCG-TGGG-G-AGCAAA-CAGG
18	20	18	0.00345851	0.00387424	0.00344585		100	Bacteria;Firmicutes;Bacilli;Lactobacillales;Lactobacillaceae;Lactobacillus_delbrueckii	TACGTAG-GTG-GCAAGCGTTGTC-CGG-ATTTATTGG-GCGTAAA-GCGA-GCGCAGGCGGA-ATG-ATAAGTCTG-A-TGTGAAA-GCC-C-AC-GG-CTCAACC-GT-G-G-AA-C-TG--CATCG-GAAACTGTCA--TTCT-T-GAGTGC-AG-AAGAGG-A-G-AG-TGG-A-ACT-CC-A-T-GTGTAGCG-GTGGAA-TGCGTAGATATATGG-A-AG-A-ACACC-AG-TG-GC-GAA-GG-CGG-CTCT-CTGG-TC-T-GC-A-ACTGACGCTGA-GGCTCGAAA-GCA-TGGG-T-AGCGAA-CAGG
18	0	0	0.00345851	0	0		100	Bacteria;Proteobacteria;Gammaproteobacteria;Xanthomonadales;Stenotrophomonas_maltophilia	TACGAAG-GGT-GCAAGCGTTACT-CGG-AATTACTGG-GCGTAAA-GCGT-GCGTAGGTGGT-CGT-TTAAGTCCG-T-TGTGAAA-GCC-C-TG-GG-CTCAACC-TG-G-G-AA-C-TG--CAGTG-GATACTGGAC--GACT-A-GAGTGT-GG-TAGAGG-G-T-AG-CGG-A-ATT-CC-T-G-GTGTAGCA-GTGAAA-TGCGTAGAGATCAGG-A-GG-A-ACATC-CA-TG-GC-GAA-GG-CAG-CTAC-CTGG-AC-C-AA-C-ACTGACACTGA-GGCACGAAA-GCG-TGGG-G-AGCAAA-CAGG
14	16	14	0.00268995	0.00309939	0.0026801		100	Bacteria;Proteobacteria;Betaproteobacteria;Burkholderiales;Ralstonia_syzygii	TACGTAG-GGT-CCAAGCGTTAAT-CGG-AATTACTGG-GCGTAAA-GCGT-GCGCAGGCGGT-TGT-GCAAGACCG-A-TGTGAAA-TCC-C-CG-GG-CTTAACC-TG-G-G-AA-T-TG--CATTG-GTGACTGCAC--GGCT-A-GAGTGT-GT-CAGAGG-G-G-GG-TAG-A-ATT-CC-A-C-GTGTAGCA-GTGAAA-TGCGTAGAGATGTGG-A-GG-A-ATACC-GA-TG-GC-GAA-GG-CAG-CCCC-CTGG-GA-T-AA-C-ACTGACGCTCA-TGCACGAAA-GCG-TGGG-G-AGCAAA-CAGG
14	14	14	0.00268995	0.00271197	0.0026801		100	Bacteria;Proteobacteria;Alphaproteobacteria;Sphingomonadales;Sphingomonas_ginsenosidivorax	TACGGAG-GGA-GCTAGCGTTATT-CGG-AATTACTGG-GCGTAAA-GCGC-ACGTAGGCGGC-TTT-GTAAGTAAG-A-GGTGAAA-GCC-C-AG-AG-CTCAACT-CT-G-G-AA-T-TG--CCTTT-TAGACTGCAT--CGCT-T-GAATCA-TG-GAGAGG-T-C-AG-TGG-A-ATT-CC-G-A-GTGTAGAG-GTGAAA-TTCGTAGATATTCGG-A-AG-A-ACACC-AG-TG-GC-GAA-GG-CGG-CTGA-CTGG-AC-A-TG-T-ATTGACGCTGA-GGTGCGAAA-GCG-TGGG-G-AGCAAA-CAGG
12	13	12	0.00230568	0.00251826	0.00229723		100	Bacteria;Cyanobacteria;Oxyphotobacteria;Nostocales;Cyanobacteriaceae;Symphothece_PCC-7002;Synechococcus_sp._PCC_7003	TACGGAG-GGT-GCAAGCGTTATC-CGG-AATTATTGG-GCGTAAA-GAGT-CCGTAGGTGGT-CAT-GCAAGTCTG-C-TGTCAAA-GCC-C-AC-AG-CTTAACT-GT-G-G-AT-C-GG--CGGTG-GAAACTGTGT--GACT-T-GAGTAC-GG-TAGGGG-T-A-GA-GGG-A-ATT-CC-C-A-GTGTAGCG-GTGAAA-TGCGTAGATATTGGG-A-AG-A-ACACC-GG-TG-GC-GAA-AG-CGC-TCTA-CTGG-AC-C-GT-A-ACTGACACTGA-GGGACGAAA-GCT-AAGG-T-AGCGAA-AGGG
12	0	0	0.00230568	0	0		98.8	Bacteria;Bacteroidetes;Bacteroidia;Bacteroidales;Bacteroides_vulgatus_strain_ATCC_8482	TACGGAG-GAT-CCGAGCGTTATC-CGG-ATTTATTGG-GTTTAAA-GGGA-GCGTAGATGGA-TGT-TTAAGTCAG-T-TGTGAAA-GTT-T-GC-GG-CTCAACC-GT-A-A-AA-T-TG--CAGTT-GATACTGGAT--ATCT-T-GAGTGC-AG-TTGAGG-C-A-GG-CGG-A-ATT-CG-T-G-GTGTAGCG-GTGAAA-TGCTTAGATATCACG-A-AG-A-ACTCC-GA-TT-GC-GAA-GG-CAG-CCTG-CTAA-GC-T-GC-A-ACTGACATTGA-GGCTCGAAA-GCG-TGGG-G-AGCAAA-CAGG
11	11	11	0.00211354	0.00213083	0.0021058		100	Bacteria;Proteobacteria;Alphaproteobacteria;Rhizobiales;Rhizobium_daejeonense	TACGAAG-GGG-GCTAGCGTTGTT-CGG-AATTACTGG-GCGTAAA-GCGC-ACGTAGGCGGA-TAT-TTAAGTCAG-G-GGTGAAA-TCC-C-AG-AG-CTCAACT-CT-G-G-AA-C-TG--CCTTT-GATACTGGGT--ATCT-T-GAGTAT-GG-AAGAGG-T-A-AG-TGG-A-ATT-CC-G-A-GTGTAGAG-GTGAAA-TTCGTAGATATTCGG-A-GG-A-ACACC-AG-TG-GC-GAA-GG-CGG-CTTA-CTGG-TC-C-AT-T-ACTGACGCTGA-GGTGCGAAA-GCG-TGGG-G-AGCAAA-CAGG
7	9	0	0.00134498	0.00174341	0		100	Bacteria;Proteobacteria;Gammaproteobacteria;Pseudomonadales;Pseudomonas_weihenstephanensis	TACAGAG-GGT-GCAAGCGTTAAT-CGG-AATTACTGG-GCGTAAA-GCGC-GCGTAGGTGGT-TTG-TTAAGTTGA-A-TGTGAAA-TCC-C-CG-GG-CTCAACC-TG-G-G-AA-C-TG--CATCC-AAAACTGGCA--AGCT-A-GAGTAT-GG-TAGAGG-G-T-AG-TGG-A-ATT-TC-C-T-GTGTAGCG-GTGAAA-TGCGTAGATATAGGA-A-GG-A-ACACC-AG-TG-GC-GAA-GG-CGA-CTAC-CTGG-AC-T-GA-T-ACTGACACTGA-GGTGCGAAA-GCG-TGGG-G-AGCAAA-CAGG
6	7	6	0.00115284	0.00135599	0.00114862		100	Bacteria;Proteobacteria;Alphaproteobacteria;Rhizobiales;Phyllobacterium_myrsinacearum	TACGAAG-GGG-GCTAGCGTTGTT-CGG-ATTTACTGG-GCGTAAA-GCGC-ACGTAGGCGGA-CTA-TTAAGTCAG-G-GGTGAAA-TCC-C-GG-GG-CTCAACC-CC-G-G-AA-C-TG--CCTTT-GATACTGGTA--GTCT-T-GAGTTC-GA-GAGAGG-T-G-AG-TGG-A-ATT-CC-G-A-GTGTAGAG-GTGAAA-TTCGTAGATATTCGG-A-GG-A-ACACC-AG-TG-GC-GAA-GG-CGG-CTCA-CTGG-CT-C-GA-T-ACTGACGCTGA-GGTGCGAAA-GCG-TGGG-G-AGCAAA-CAGG
6	7	6	0.00115284	0.00135599	0.00114862		100	Bacteria;Proteobacteria;Gammaproteobacteria;Enterobacteriales;Enterobacteriaceae;Escherichia-Shigella;Escherichia_coli	TACGGAG-GGT-GCAAGCGTTAAT-CGG-AATTACTGG-GCGTAAA-GCGC-ACGCAGGCGGT-TTG-TTAAGTCAG-A-TGTGAAA-TCC-C-CG-GG-CTCAACC-TG-G-G-AA-C-TG--CATCT-GATACTGGCA--AGCT-T-GAGTCT-CG-TAGAGG-G-G-GG-TAG-A-ATT-CC-A-G-GTGTAGCG-GTGAAA-TGCGTAGAGATCTGG-A-GG-A-ATACC-GG-TG-GC-GAA-GG-CGG-CCCC-CTGG-AC-G-AA-G-ACTGACGCTCA-GGTGCGAAA-GCG-TGGG-G-AGCAAA-CAGG
