# Supplementary material for: Deep Learning Encoding for Rapid Sequence Identification on Microbiome Data
Source: Front Bioinform. 2022 Jun 24;2:871256. doi: 10.3389/fbinf.2022.871256 (PMC9580936; doi:10.3389/fbinf.2022.871256)
Supplement: Supplementary file 4 [file DataSheet1.ZIP › Borgman_et_al_SupplementaryMaterial/Supplementary_Table_3.xlsx]

## Sheet: Sheet1
Genome	Expected % Abundance	V4 Gene Copy #
Bacteroides vulgatus DSM 1447	42.7	7(5/1/1)
Bacteroides ovatus DSM 1896	42.7	5(4/1)
Bacteroides cellulosilyticus DSM 14838	4.27	4
Clostridium xylanovorans DSM 12503	4.27	6
Parabacteroides distasonis JCM 13401	4.27	7(4/3?)
Parabacteroides merdae DSM 19495	0.427	5?
Bacteroides uniformis DSM 6597	0.427	4?
Clostridium cocleatum DSM 1551	0.427	5?
Coprococcus comes ATCC 27758	0.427	6?
Bacteroides thetaiotaomicron DSM 2079	0.0427	5
Clostridium celatum JCM 1394	0.0427	9?
Roseburia inulinivorans DSM 16841	0.0427	5?
Bacteroides fragilis ATCC 23745	0.0427	6?
Bacteroides massiliensis JCM 12982	0.00427	5
Paraprevotella clara DSM 19731	0.00427	4?
Roseburia intestinalis DSM 14610	0.00427	6
Eubacterium rectale DSM 17629	0.00427	5?
Bacteroides eggerthii BEI HM-210	0.000427	4?
Barnesiella intestinihominis DSM 21032	0.000427	5?
Clostridium methylpentusum DSM 5476	0.000427	7?
Clostridium phytofermentans ATCC 700394	0.000427	8
Howardella ureilytica DSM 15118	0.000427	5?
Parabacteroides distasonis JCM 13400	0.000427	7?
Parabacteroides sp. D13 BEI HM-77	0.000427	7?
Prevotella buccalis ATCC 35310	0.000427	3(2/1)
Prevotella copri DSM 18205	0.000427	5 (3/1/1)
Ruminococcus gnavus ATCC 29149	0.000427	5

## Sheet: Sheet2
idx	orig_count	final_count	chimera	chimera_score	silva_latent	silva_nw	silva_taxon	read
0	358751	502898	FALSE	0	0	0	9975_Bacteria;Bacteroidetes;Bacteroidia;Bacteroidales;Bacteroides_ovatus_strain_JCM_5824_112940|Bacteria;Bacteroidetes;Bacteroidia;Bacteroidales;Bacteroidaceae;Bacteroides;Bacteroides_ovatus;1|132639_Bacteria;Bacteroidetes;Bacteroidia;Bacteroidales;Bacteroides_ovatus_strain_CIP_103756_115301|Bacteria;Bacteroidetes;Bacteroidia;Bacteroidales;Bacteroidaceae;Bacteroides;Bacteroides_ovatus;4|194067_Ba…	TACGGAGGATCCGAGCGTTATCCGGATTTATTGGGTTTAAAGGGAGCGTAGGTGGATTGTTAAGTCAGTTGTGAAAGTTTGCGGCTCAACCGTAAAATTGCAGTTGAAACTGGCAGTCTTGAGTACAGTAGAGGTGGGCGGAATTCGTGGTGTAGCGGTGAAATGCTTAGATATCACGAAGAACTCCGATTGCGAAGGCAGCTCACTAGACTGTTACTGACACTGATGCTCGAAAGTGTGGGTATCAAACAGG
1	276210	372833	FALSE	0	0	0	3439_Bacteria;Bacteroidetes;Bacteroidia;Bacteroidales;Bacteroides_vulgatus_strain_ATCC_8482_074515|Bacteria;Bacteroidetes;Bacteroidia;Bacteroidales;Bacteroidaceae;Bacteroides;Bacteroides_vulgatus_ATCC_8482;2|100007_Bacteria;Bacteroidetes;Bacteroidia;Bacteroidales;Bacteroides_vulgatus_strain_JCM_5826_112946|Bacteria;Bacteroidetes;Bacteroidia;Bacteroidales;Bacteroidaceae;Bacteroides;Bacteroides_vul…	TACGGAGGATCCGAGCGTTATCCGGATTTATTGGGTTTAAAGGGAGCGTAGATGGATGTTTAAGTCAGTTGTGAAAGTTTGCGGCTCAACCGTAAAATTGCAGTTGATACTGGATATCTTGAGTGCAGTTGAGGCAGGCGGAATTCGTGGTGTAGCGGTGAAATGCTTAGATATCACGAAGAACTCCGATTGCGAAGGCAGCCTGCTAAGCTGCAACTGACATTGAGGCTCGAAAGTGTGGGTATCAAACAGG
2	88850	123098	FALSE	0	0	0	1313_Bacteria;Bacteroidetes;Bacteroidia;Bacteroidales;Bacteroides_xylanisolvens_strain_XB1A_112947|Bacteria;Bacteroidetes;Bacteroidia;Bacteroidales;Bacteroidaceae;Bacteroides;Bacteroides_xylanisolvens;1|77477_Bacteria;Bacteroidetes;Bacteroidia;Bacteroidales;Bacteroidaceae;Bacteroides;Bacteroides_xylanisolvens_SD_CC_2a;1|135501_Bacteria;Bacteroidetes;Bacteroidia;Bacteroidales;Bacteroidaceae;Bacter…	TACGGAGGATCCGAGCGTTATCCGGATTTATTGGGTTTAAAGGGAGCGTAGGTGGATTGTTAAGTCAGTTGTGAAAGTTTGCGGCTCAACCGTAAAATTGCAGTTGAAACTGGCAGTCTTGAGTACAGTAGAGGTGGGCGGAATTCGTGGTGTAGCGGTGAAATGCTTAGATATCACGAAGAACTCCGATTGCGAAGGCAGCTCACTAGACTGCAACTGACACTGATGCTCGAAAGTGTGGGTATCAAACAGG
3	49722	71120	FALSE	0	0	0	3355_Bacteria;Bacteroidetes;Bacteroidia;Bacteroidales;Bacteroidaceae;Bacteroides;Bacteroides_vulgatus_ATCC_8482;5	TACGGAGGATCCGAGCGTTATCCGGATTTATTGGGTTTAAAGGGAGCGTAGATGGATGTTTAAGTCAGTTGTGAAAGTTTGCGGCTCAACCGTAAAATTGCAGTTGATACTGGATATCTTGAGTGCAGTTGAGGCAGGCGGAATTCGTGGTGTAGCGGTGAAATGCTTAGATATCACGAGGAACTCCGATTGCGAAGGCAGCCTGCTAAGCTGCAACTGACATTGAGGCTCGAAAGTGTGGGTATCAAACAGG
4	45062	59803	FALSE	0	0	0	6758_Bacteria;Bacteroidetes;Bacteroidia;Bacteroidales;Bacteroidaceae;Bacteroides;Bacteroides_vulgatus_ATCC_8482;6	TACGGAGGATCCGAGCGTTATCCGGATTTATTGGGTTTAAAGGGAGCGTAGATGGATATTTAAGTCAGTTGTGAAAGTTTGCGGCTCAACCGTAAAATTGCAGTTGATACTGGATATCTTGAGTGCAGTTGAGGCAGGCGGAATTCGTGGTGTAGCGGTGAAATGCTTAGATATCACGAAGAACTCCGATTGCGAAGGCAGCCTGCTAAGCTGCAACTGACATTGAGGCTCGAAAGTGTGGGTATCAAACAGG
5	42476	59229	FALSE	0	0	0	8889_Bacteria;Bacteroidetes;Bacteroidia;Bacteroidales;Bacteroides_cellulosilyticus_strain_JCM_15632_112933|Bacteria;Bacteroidetes;Bacteroidia;Bacteroidales;Bacteroidaceae;Bacteroides;Bacteroides_cellulosilyticus;4|193580_Bacteria;Bacteroidetes;Bacteroidia;Bacteroidales;Bacteroides_cellulosilyticus_strain_CRE21_042203|68166_Bacteria;Bacteroidetes;Bacteroidia;Bacteroidales;Bacteroidaceae;Bacteroide…	TACGGAGGATCCGAGCGTTATCCGGATTTATTGGGTTTAAAGGGAGCGTAGGCGGACTATTAAGTCAGCTGTGAAAGTTTGCGGCTCAACCGTAAAATTGCAGTTGATACTGGTCGTCTTGAGTGCAGTAGAGGTAGGCGGAATTCGTGGTGTAGCGGTGAAATGCTTAGATATCACGAAGAACTCCGATTGCGAAGGCAGCTTACTGGACTGTAACTGACGCTGATGCTCGAAAGTGTGGGTATCAAACAGG
6	35290	49074	FALSE	0	0	0	6692_Bacteria;Firmicutes;Clostridia;Clostridiales;Lachnospiraceae;[Clostridium]_xylanovorans_strain_HESP1_028740|Bacteria;Firmicutes;Clostridia;Clostridiales;Lachnospiraceae;Anaerocolumna;Anaerocolumna_xylanovorans;1|138934_Bacteria;Firmicutes;Clostridia;Clostridiales;Lachnospiraceae;Anaerocolumna;Clostridium_sp._enrichment_culture_clone_CS5;1|16705_Bacteria;Firmicutes;Clostridia;Clostridiales;La…	TACGTAGGGGGCAAGCGTTATCCGGATTTACTGGGTGTAAAGGGAGCGTAGACGGTGATGTAAGTCAGATGTGAAAGCCCGGGGCTCAACCCCGGGACTGCATTTGAAACTATGTTGCTAGAGTGCAGGAGAGGTAAGTGGAATTCCTAGTGTAGCGGTGAAATGCGTAGATATTAGGAGGAACACCAGTGGCGAAGGCGGCTTACTGGACTGTAACTGACGTTGAGGCTCGAAAGCGTGGGGAGCAAACAGG	Anaerocolumna chitinilytica strain CTTW chromosome, complete genome	468	2809	1	3e-128	1	NZ_AP023368.1
7	18052	24319	FALSE	0.0291	0	0	5654_Bacteria;Bacteroidetes;Bacteroidia;Bacteroidales;Tannerellaceae;Parabacteroides;uncultured_bacterium;9|67961_Bacteria;Bacteroidetes;Bacteroidia;Bacteroidales;Tannerellaceae;Parabacteroides;uncultured_bacterium;39|133353_Bacteria;Bacteroidetes;Bacteroidia;Bacteroidales;Tannerellaceae;Parabacteroides;Parabacteroides_distasonis;4|159539_Bacteria;Bacteroidetes;Bacteroidia;Bacteroidales;Tannerell…	TACGGAGGATCCGAGCGTTATCCGGATTTATTGGGTTTAAAGGGTGCGTAGGCGGCCTTTTAAGTCAGCGGTGAAAGTCTGTGGCTCAACCATAGAATTGCCGTTGAAACTGGGGGGCTTGAGTATGTTTGAGGCAGGCGGAATGCGTGGTGTAGCGGTGAAATGCTTAGATATCACGCAGAACCCCGATTGCGAAGGCAGCCTGCCAAGCCATGACTGACGCTGATGCACGAAAGCGTGGGGATCAAACAGG
8	16389	22041	FALSE	0.0291	0	0	28546_Bacteria;Bacteroidetes;Bacteroidia;Bacteroidales;Tannerellaceae;Parabacteroides;human_gut_metagenome;2|21932_Bacteria;Bacteroidetes;Bacteroidia;Bacteroidales;Tannerellaceae;Parabacteroides;Parabacteroides_distasonis;3|42255_Bacteria;Bacteroidetes;Bacteroidia;Bacteroidales;Tannerellaceae;Parabacteroides;Parabacteroides_distasonis;8|77101_Bacteria;Bacteroidetes;Bacteroidia;Bacteroidales;Tanne…	TACGGAGGATCCGAGCGTTATCCGGATTTATTGGGTTTAAAGGGTGCGTAGGCGGCCTTTTAAGTCAGCGGTGAAAGTCTGTGGCTCAACCATAGAATTGCCGTTGAAACTGGGAGGCTTGAGTATGTTTGAGGCAGGCGGAATGCGTGGTGTAGCGGTGAAATGCTTAGATATCACGCAGAACCCCGATTGCGAAGGCAGCCTGCCAAGCCATGACTGACGCTGATGCACGAAAGCGTGGGGATCAAACAGG
9	4824	6316	FALSE	0	0	0	43113_Bacteria;Bacteroidetes;Bacteroidia;Bacteroidales;Parabacteroides_merdae_strain_JCM_9497_041343|Bacteria;Bacteroidetes;Bacteroidia;Bacteroidales;Tannerellaceae;Parabacteroides;Parabacteroides_merdae;1|189452_Bacteria;Bacteroidetes;Bacteroidia;Bacteroidales;Parabacteroides_merdae_strain_ATCC_43184_119166|151543_Bacteria;Bacteroidetes;Bacteroidia;Bacteroidales;Tannerellaceae;Parabacteroides;Pa…	TACGGAGGATGCGAGCGTTATCCGGATTTATTGGGTTTAAAGGGTGCGTAGGTGGTGATTTAAGTCAGCGGTGAAAGTTTGTGGCTCAACCATAAAATTGCCGTTGAAACTGGGTTACTTGAGTGTGTTTGAGGTAGGCGGAATGCGTGGTGTAGCGGTGAAATGCATAGATATCACGCAGAACTCCGATTGCGAAGGCAGCTTACTAAACCATAACTGACACTGAAGCACGAAAGCGTGGGGATCAAACAGG
11	4417	5738	FALSE	0	0	0	189_Bacteria;Bacteroidetes;Bacteroidia;Bacteroidales;Bacteroides_uniformis_strain_JCM_5828_112945|Bacteria;Bacteroidetes;Bacteroidia;Bacteroidales;Bacteroidaceae;Bacteroides;Bacteroides_uniformis;7|194066_Bacteria;Bacteroidetes;Bacteroidia;Bacteroidales;Bacteroides_uniformis_strain_JCM_5828_040866|74702_Bacteria;Bacteroidetes;Bacteroidia;Bacteroidales;Bacteroidaceae;Bacteroides;human_gut_metageno…	TACGGAGGATCCGAGCGTTATCCGGATTTATTGGGTTTAAAGGGAGCGTAGGCGGACGCTTAAGTCAGTTGTGAAAGTTTGCGGCTCAACCGTAAAATTGCAGTTGATACTGGGTGTCTTGAGTACAGTAGAGGCAGGCGGAATTCGTGGTGTAGCGGTGAAATGCTTAGATATCACGAAGAACTCCGATTGCGAAGGCAGCTTGCTGGACTGTAACTGACGCTGATGCTCGAAAGTGTGGGTATCAAACAGG
12	3134	4084	FALSE	0	0	0	04818_Bacteria;Firmicutes;Erysipelotrichia;Erysipelotrichales;[Clostridium]_cocleatum_strain_DSM_1551_119286|Bacteria;Firmicutes;Erysipelotrichia;Erysipelotrichales;Erysipelotrichaceae;Erysipelatoclostridium;[Clostridium]_cocleatum;1|34683_Bacteria;Firmicutes;Erysipelotrichia;Erysipelotrichales;Erysipelotrichaceae;Erysipelatoclostridium;[Clostridium]_cocleatum;2	TACGTAGGTGGCAAGCGTTATCCGGAATTATTGGGCGTAAAGAGGGAGCAGGCGGCAGCAAAGGTCTGTGGTGAAAGACTGAAGCTTAACTTCAGTAAGCCATAGAAACCAGGCAGCTAGAGTGCAGGAGAGGATCGTGGAATTCCATGTGTAGCGGTGAAATGCGTAGATATATGGAGGAACACCAGTGGCGAAGGCGACGATCTGGCCTGTAACTGACGCTCAGTCCCGAAAGCGTGGGGAGCAAATAGG
13	2729	3545	FALSE	0	0	0	4449_Bacteria;Firmicutes;Clostridia;Clostridiales;Lachnospiraceae;Coprococcus_comes_strain_ATCC_27758_044048|Bacteria;Firmicutes;Clostridia;Clostridiales;Lachnospiraceae;Coprococcus_3;Coprococcus_comes;2|86185_Bacteria;Firmicutes;Clostridia;Clostridiales;Lachnospiraceae;Coprococcus_3;human_gut_metagenome;1|174333_Bacteria;Firmicutes;Clostridia;Clostridiales;Lachnospiraceae;Coprococcus_3;unculture…	TACGTATGGTGCAAGCGTTATCCGGATTTACTGGGTGTAAAGGGAGCGTAGACGGCTGTGTAAGTCTGAAGTGAAAGCCCGGGGCTCAACCCCGGGACTGCTTTGGAAACTATGCAGCTAGAGTGTCGGAGAGGTAAGTGGAATTCCCAGTGTAGCGGTGAAATGCGTAGATATTGGGAGGAACACCAGTGGCGAAGGCGGCTTACTGGACGATGACTGACGTTGAGGCTCGAAAGCGTGGGGAGCAAACAGG
134	450	505	FALSE	0	0	0	29940_Bacteria;Bacteroidetes;Bacteroidia;Bacteroidales;Bacteroides_thetaiotaomicron_strain_JCM_5827_112944|Bacteria;Bacteroidetes;Bacteroidia;Bacteroidales;Bacteroidaceae;Bacteroides;Bacteroides_thetaiotaomicron;5|27346_Bacteria;Bacteroidetes;Bacteroidia;Bacteroidales;Bacteroides_faecis_strain_MAJ27_117387|Bacteria;Bacteroidetes;Bacteroidia;Bacteroidales;Bacteroidaceae;Bacteroides;Bacteroides_fae…	TACGGAGGATCCGAGCGTTATCCGGATTTATTGGGTTTAAAGGGAGCGTAGGTGGACAGTTAAGTCAGTTGTGAAAGTTTGCGGCTCAACCGTAAAATTGCAGTTGATACTGGCTGTCTTGAGTACAGTAGAGGTGGGCGGAATTCGTGGTGTAGCGGTGAAATGCTTAGATATCACGAAGAACTCCGATTGCGAAGGCAGCTCACTGGACTGCAACTGACACTGATGCTCGAAAGTGTGGGTATCAAACAGG
206	351	393	FALSE	0.0244	0	0	88292_Bacteria;Firmicutes;Clostridia;Clostridiales;Lachnospiraceae;Roseburia_inulinivorans_strain_A2-194_042007|70151_Bacteria;Firmicutes;Clostridia;Clostridiales;Lachnospiraceae;Roseburia;uncultured_Roseburia_sp.;2|172488_Bacteria;Firmicutes;Clostridia;Clostridiales;Lachnospiraceae;Roseburia;human_gut_metagenome;1|175482_Bacteria;Firmicutes;Clostridia;Clostridiales;Lachnospiraceae;Roseburia;uncu…	TACGTATGGTGCAAGCGTTATCCGGATTTACTGGGTGTAAAGGGAGCGCAGGCGGAAGGCTAAGTCTGATGTGAAAGCCCGGGGCTCAACCCCGGTACTGCATTGGAAACTGGTCATCTAGAGTGTCGGAGGGGTAAGTGGAATTCCTAGTGTAGCGGTGAAATGCGTAGATATTAGGAGGAACACCAGTGGCGAAGGCGGCTTACTGGACGATAACTGACGCTGAGGCTCGAAAGCGTGGGGAGCAAACAGG
229	332	392	FALSE	0	0	0	23823_Bacteria;Firmicutes;Clostridia;Clostridiales;Clostridiaceae_1;Clostridium_sensu_stricto_1;unidentified;1|Bacteria;Firmicutes;Clostridia;Clostridiales;Clostridiaceae;Clostridium_disporicum_strain_DS1_026491|42643_Bacteria;Firmicutes;Clostridia;Clostridiales;Clostridiaceae_1;Clostridium_sensu_stricto_1;uncultured_Clostridium_sp.;3|185027_Bacteria;Firmicutes;Clostridia;Clostridiales;Clostridia…	TACGTAGGTGGCGAGCGTTGTCCGGATTTACTGGGCGTAAAGGGAGCGTAGGCGGACTTTTAAGTGAGATGTGAAATACCCGGGCTCAACTTGGGTGCTGCATTTCAAACTGGAAGTCTAGAGTGCAGGAGAGGAGAATGGAATTCCTAGTGTAGCGGTGAAATGCGTAGAGATTAGGAAGAACACCAGTGGCGAAGGCGATTCTCTGGACTGTAACTGACGCTGAGGCTCGAAAGCGTGGGGAGCAAACAGG
245	310	343	FALSE	0	0	0	5507_Bacteria;Bacteroidetes;Bacteroidia;Bacteroidales;Bacteroides_fragilis_strain_NCTC_9343_074784|Bacteria;Bacteroidetes;Bacteroidia;Bacteroidales;Bacteroides_fragilis_strain_JCM_11019_112936|Bacteria;Bacteroidetes;Bacteroidia;Bacteroidales;Bacteroidaceae;Bacteroides;unidentified;9|187552_Bacteria;Bacteroidetes;Bacteroidia;Bacteroidales;Bacteroides_fragilis_strain_ATCC_25285_119164|112402_Bacter…	TACGGAGGATCCGAGCGTTATCCGGATTTATTGGGTTTAAAGGGAGCGTAGGTGGACTGGTAAGTCAGTTGTGAAAGTTTGCGGCTCAACCGTAAAATTGCAGTTGATACTGTCAGTCTTGAGTACAGTAGAGGTGGGCGGAATTCGTGGTGTAGCGGTGAAATGCTTAGATATCACGAAGAACTCCGATTGCGAAGGCAGCTCACTGGACTGCAACTGACACTGATGCTCGAAAGTGTGGGTATCAAACAGG
1394	53	53	FALSE	0.0296	0	0	792_Bacteria;Firmicutes;Bacilli;Lactobacillales;Enterococcaceae;Enterococcus_hirae_strain_DSM_20160_114743|Bacteria;Firmicutes;Bacilli;Lactobacillales;Enterococcaceae;Enterococcus_hirae_strain_ATCC_9790_075022|Bacteria;Firmicutes;Bacilli;Lactobacillales;Enterococcaceae;Enterococcus_hirae_strain_NBRC_3181_113574|Bacteria;Firmicutes;Bacilli;Lactobacillales;Enterococcaceae;Enterococcus_hirae_strain_…	TACGTAGGTGGCAAGCGTTGTCCGGATTTATTGGGCGTAAAGCGAGCGCAGGCGGTTTCTTAAGTCTGATGTGAAAGCCCCCGGCTCAACCGGGGAGGGTCATTGGAAACTGGGAGACTTGAGTGCAGAAGAGGAGAGTGGAATTCCATGTGTAGCGGTGAAATGCGTAGATATATGGAGGAACACCAGTGGCGAAGGCGGCTCTCTGGTCTGTAACTGACGCTGAGGCTCGAAAGCGTGGGGAGCAAACAGG
1447	51	53	FALSE	0	0	0	3619_Bacteria;Bacteroidetes;Bacteroidia;Bacteroidales;Bacteroidaceae;Bacteroides;Bacteroides_massiliensis_B84634_=_Timone_84634_=_DSM_17679_=_JCM_13223;1|56227_Bacteria;Bacteroidetes;Bacteroidia;Bacteroidales;Bacteroides_massiliensis_strain_B84634_112938|Bacteria;Bacteroidetes;Bacteroidia;Bacteroidales;Bacteroides_massiliensis_strain_B84634_042745|Bacteria;Bacteroidetes;Bacteroidia;Bacteroidales;…	TACGGAGGATCCGAGCGTTATCCGGATTTATTGGGTTTAAAGGGAGCGTAGATGGGTTGTTAAGTCAGTTGTGAAAGTTTGCGGCTCAACCGTAAAATTGCAATTGATACTGGCAGTCTTGAGTACAGTTGAGGTAGGCGGAATTCGTGGTGTAGCGGTGAAATGCTTAGATATCACGAAGAACTCCGATTGCGAAGGCAGCTTACTAACCTGTAACTGACATTGATGCTCGAAAGTGTGGGTATCAAACAGG
1897	35	40	FALSE	0.0051	0	0	91892_Bacteria;Bacteroidetes;Bacteroidia;Bacteroidales;Paraprevotella_clara_strain_JCM_14859_113077|193718_Bacteria;Bacteroidetes;Bacteroidia;Bacteroidales;Paraprevotella_clara_strain_YIT_11840_041626|19173_Bacteria;Bacteroidetes;Bacteroidia;Bacteroidales;Prevotellaceae;Paraprevotella;Paraprevotella_clara;1	TACGGAAGATGCGAGCGTTATCCGGATTTATTGGGTTTAAAGGGAGCGTAGGCGGGCTTTTAAGTCAGCGGTCAAATGTCACGGCTCAACCGTGGCCAGCCGTTGAAACTGTAAGCCTTGAGTCTGCACAGGGCACATGGAATTCGTGGTGTAGCGGTGAAATGCTTAGATATCACGAAGAACTCCGATCGCGAAGGCATTGTGCCGGGGCAGCACTGACGCTGAGGCTCGAAAGTGCGGGTATCAAACAGG
2073	31	31	FALSE	0	0	0	85743_Bacteria;Firmicutes;Clostridia;Clostridiales;Lachnospiraceae;Roseburia_intestinalis_strain_L1-82_027557|Bacteria;Firmicutes;Clostridia;Clostridiales;Lachnospiraceae;Roseburia;Roseburia_intestinalis;1|74126_Bacteria;Firmicutes;Clostridia;Clostridiales;Lachnospiraceae;Roseburia;butyrate-producing_bacterium_L1-952;1|101504_Bacteria;Firmicutes;Clostridia;Clostridiales;Lachnospiraceae;Roseburia;…	TACGTATGGTGCAAGCGTTATCCGGATTTACTGGGTGTAAAGGGAGCGCAGGCGGTACGGCAAGTCTGATGTGAAAGCCCGGGGCTCAACCCCGGTACTGCATTGGAAACTGTCGGACTAGAGTGTCGGAGGGGTAAGTGGAATTCCTAGTGTAGCGGTGAAATGCGTAGATATTAGGAGGAACACCAGTGGCGAAGGCGGCTTACTGGACGATTACTGACGCTGAGGCTCGAAAGCGTGGGGAGCAAACAGG
2974	17	17	FALSE	0	3.9	1	28061_Bacteria;Firmicutes;Clostridia;Clostridiales;Lachnospiraceae.[Eubacterium]_rectale_strain_ATCC_33656_074634|Bacteria;Firmicutes;Clostridia;Clostridiales;Lachnospiraceae;Agathobacter;[Eubacterium_rectale]_ATCC_33656;4|4565_Bacteria;Firmicutes;Clostridia;Clostridiales;Lachnospiraceae;Agathobacter;[Eubacterium_rectale]_ATCC_33656;2|16008_Bacteria;Firmicutes;Clostridia;Clostridiales;Lachnospira…	TACGTATGGTGCAAGCGTTATCCGGATTTACTGGGTGTAAAGGGAGCGCAGGCGGTGCGGCAAGTCTGATGTGAAAGCCCAGGGCTCAACCCCGGTACTGCATTGGAAACTGTCGTACTAGAGTGTCGGAGGGGTAAGCGGAATTCCTAGTGTAGCGGTGAAATGCGTAGATATTAGGAGGAACACCAGTGGCGAAGGCGGCTTACTGGACGATAACTGACGCTGAGGCTCGAAAGCGTGGGGAGCAAACAGG
3132	16	16	FALSE	0.1902	0	0	7656_Bacteria;Bacteroidetes;Bacteroidia;Bacteroidales;Muribaculaceae;uncultured_bacterium;297|97003_Bacteria;Bacteroidetes;Bacteroidia;Bacteroidales;Muribaculaceae;uncultured_bacterium;294	TACGGAGGATGCGAGCGTTATCCGGATTTATTGGGTTTAAAGGGTGCGTAGGCGGACTGTCAAGTCAGCGGTAAAATTGAGAGGCTCAACCTCTTCCCGCCGTTGAAACTGGTGGTCTTGAGTGGATGAGAAGTACGCGGAATGCGTGGTGTAGCGGTGAAATGCATAGATATCACGCAGAACTCCGATTGCGAAGGCAGCGTACCGGCATCCAACTGACGCTGAGGCACGAAAGCGTGGGGATCAAACAGG
3298	15	15	FALSE	0	0	0	94759_Bacteria;Firmicutes;Clostridia;Clostridiales;Lachnospiraceae;Anaerostipes_caccae_strain_L1-92_028915|152019_Bacteria;Firmicutes;Clostridia;Clostridiales;Lachnospiraceae;Anaerostipes;Anaerostipes_caccae_DSM_14662;1|133614_Bacteria;Firmicutes;Clostridia;Clostridiales;Lachnospiraceae;Anaerostipes;uncultured_Anaerostipes_sp.;1|139148_Bacteria;Firmicutes;Clostridia;Clostridiales;Lachnospiraceae;…	TACGTAGGGGGCAAGCGTTATCCGGAATTACTGGGTGTAAAGGGTGCGTAGGTGGCATGGTAAGTCAGAAGTGAAAGCCCGGGGCTTAACCCCGGGACTGCTTTTGAAACTGTCATGCTGGAGTGCAGGAGAGGTAAGCGGAATTCCTAGTGTAGCGGTGAAATGCGTAGATATTAGGAGGAACACCAGTGGCGAAGGCGGCTTACTGGACTGTCACTGACACTGATGCACGAAAGCGTGGGGAGCAAACAGG
3499	13	13	FALSE	0.0503	0	0	28061_Bacteria;Firmicutes;Clostridia;Clostridiales;Lachnospiraceae.[Eubacterium]_rectale_strain_ATCC_33656_074634|Bacteria;Firmicutes;Clostridia;Clostridiales;Lachnospiraceae;Agathobacter;[Eubacterium_rectale]_ATCC_33656;4|4565_Bacteria;Firmicutes;Clostridia;Clostridiales;Lachnospiraceae;Agathobacter;[Eubacterium_rectale]_ATCC_33656;2|16008_Bacteria;Firmicutes;Clostridia;Clostridiales;Lachnospira…	TACGTATGGTGCAAGCGTTATCCGGATTTACTGGGTGTAAAGGGAGCGCAGGCGGTGCGGCAAGTCTGATGTGAAAGCCCGGGGCTCAACCCCGGTACTGCATTGGAAACTGTCGTACTAGAGTGTCGGAGGGGTAAGCGGAATTCCTAGTGTAGCGGTGAAATGCGTAGATATTAGGAGGAACACCAGTGGCGAAGGCGGCTTACTGGACGATAACTGACGCTGAGGCTCGAAAGCGTGGGGAGCAAACAGG
4427	8	8	FALSE	0.0337	0	0	9673_Bacteria;Bacteroidetes;Bacteroidia;Bacteroidales;Muribaculaceae;uncultured_bacterium;152|110750_Bacteria;Bacteroidetes;Bacteroidia;Bacteroidales;Muribaculaceae;uncultured_bacterium;160|135822_Bacteria;Bacteroidetes;Bacteroidia;Bacteroidales;Muribaculaceae;uncultured_bacterium;262|139743_Bacteria;Bacteroidetes;Bacteroidia;Bacteroidales;Muribaculaceae;uncultured_bacterium;524|140949_Bacteria;B…	TACGGAGGATGCGAGCGTTATCCGGATTTATTGGGTTTAAAGGGTGCGTAGGCGGTCCGTTAAGTCAGCGGTAAAATTGCGGGGCTCAACCCCGTCGAGCCGTTGAAACTGGCAGACTTGAGTTGGCGAGAAGTACGCGGAATGCGCGGTGTAGCGGTGAAATGCATAGATATCGCGCAGAACTCCGATTGCGAAGGCAGCGTACCGGCGCCAGACTGACGCTGAGGCACGAAAGCGTGGGGATCGAACAGG
5054	6	6	FALSE	0	0	0	8201_Bacteria;Bacteroidetes;Bacteroidia;Bacteroidales;Bacteroidaceae;Bacteroides;uncultured_bacterium;16|115147_Bacteria;Bacteroidetes;Bacteroidia;Bacteroidales;Bacteroidaceae;Bacteroides;uncultured_bacterium;9|130439_Bacteria;Bacteroidetes;Bacteroidia;Bacteroidales;Bacteroidaceae;Bacteroides;uncultured_bacterium;26|65075_Bacteria;Bacteroidetes;Bacteroidia;Bacteroidales;Bacteroidaceae;Bacteroides…	TACGGAGGATCCGAGCGTTATCCGGATTTATTGGGTTTAAAGGGAGCGTAGGCGGGTGCTTAAGTCAGTTGTGAAAGTTTGCGGCTCAACCGTAAAATTGCAGTTGATACTGGGTACCTTGAGTGCAGCATAGGTAGGCGGAATTCGTGGTGTAGCGGTGAAATGCTTAGATATCACGAAGAACTCCGATTGCGAAGGCAGCTTACTGGACTGTAACTGACGCTGATGCTCGAAAGTGTGGGTATCAAACAGG
5259	6	6	FALSE	0.0489	0	0	08341_Bacteria;Bacteroidetes;Bacteroidia;Bacteroidales;Bacteroides_caccae_strain_JCM_9498_112932|Bacteria;Bacteroidetes;Bacteroidia;Bacteroidales;Bacteroidaceae;Bacteroides;Bacteroides_caccae;1|195564_Bacteria;Bacteroidetes;Bacteroidia;Bacteroidales;Bacteroides_caccae_strain_ATCC_43185_026242|158469_Bacteria;Bacteroidetes;Bacteroidia;Bacteroidales;Bacteroidaceae;Bacteroides;Bacteroides_caccae_CL0…	TACGGAGGATCCGAGCGTTATCCGGATTTATTGGGTTTAAAGGGAGCGTAGGCGGATTGTTAAGTCAGTTGTGAAAGTTTGCGGCTCAACCGTAAAATTGCAGTTGATACTGGCAGTCTTGAGTGCAGTAGAGGTGGGCGGAATTCGTGGTGTAGCGGTGAAATGCTTAGATATCACGAAGAACTCCGATTGCGAAGGCAGCTCACTGGAGTGTAACTGACGCTGATGCTCGAAAGTGTGGGTATCAAACAGG
5525	5	5	FALSE	0.0977	0	0	12016_Bacteria;Firmicutes;Clostridia;Clostridiales;Lachnospiraceae;[Ruminococcus]_gnavus_group;Ruminococcus_gnavus_CC55_001C;1|153446_Bacteria;Firmicutes;Clostridia;Clostridiales;Lachnospiraceae;[Ruminococcus]_gnavus_group;Ruminococcus_gnavus_CC55_001C;3|179262_Bacteria;Firmicutes;Clostridia;Clostridiales;Lachnospiraceae;[Ruminococcus]_gnavus_group;Ruminococcus_gnavus_CC55_001C;2|187705_Bacteria;…	TACGTAGGGGGCAAGCGTTATCCGGATTTACTGGGTGTAAAGGGAGCGTAGACGGCATGGCAAGCCAGATGTGAAAGCCCGGGGCTCAACCCCGGGACTGCATTTGGAACTGTCAGGCTAGAGTGTCGGAGAGGAAAGCGGAATTCCTAGTGTAGCGGTGAAATGCGTAGATATTAGGAGGAACACCAGTGGCGAAGGCGGCTTTCTGGACGATGACTGACGTTGAGGCTCGAAAGCGTGGGGAGCAAACAGG
5589	5	5	FALSE	0.0337	0	0	2794_Bacteria;Bacteroidetes;Bacteroidia;Bacteroidales;Muribaculaceae;uncultured_bacterium;494|76545_Bacteria;Bacteroidetes;Bacteroidia;Bacteroidales;Muribaculaceae;uncultured_bacterium;397|40116_Bacteria;Bacteroidetes;Bacteroidia;Bacteroidales;Muribaculaceae;unidentified;2	TACGGAGGATGCGAGCGTTATCCGGATTTATTGGGTTTAAAGGGTGCGTAGGCGGTCCGTTAAGTCAGCGGTAAAATTGCGGGGCTCAACCCCGTCGAGCCGTTGAAACTGGCAGACTTGAGTTGGCGAGAAGTACGCGGAATGCGCGGTGTAGCGGTGAAATGCATAGATATCGCGCAGAACTCCGATTGCGAAGGCAGCGTACCGGCGCCACACTGACGCTGAGGCACGAAAGCGTGGGGATCGAACAGG
6051	5	5	FALSE	0.0186	0	0	17631_Bacteria;Firmicutes;Clostridia;Clostridiales;Lachnospiraceae.Lachnoclostridium_phytofermentans_strain_ISDg_074652|Bacteria;Firmicutes;Clostridia;Clostridiales;Lachnospiraceae;Lachnoclostridium_10;Lachnoclostridium_phytofermentans_ISDg;3|25893_Bacteria;Firmicutes;Clostridia;Clostridiales;Lachnospiraceae;Lachnoclostridium_10;Lachnoclostridium_phytofermentans_ISDg;2|27961_Bacteria;Firmicutes;C…	TACGTAGGGGGCAAGCGTTATCCGGATTTACTGGGTGTAAAGGGAGCGTAGGTGGTAGGTCAAGTCAGATGTGAAAGCCCAGGGCTCAACCCTGGGACTGCATTTGAAACTGGCTTACTAGAGTGCAGGAGAGGTAAGTGGAATTCCTAGTGTAGCGGTGAAATGCGTAGATATTAGGAGGAACACCAGTGGCGAAGGCGGCTTACTGGACTGTAACTGACACTGAGGCTCGAAAGCGTGGGGAGCAAACAGG
6201	4	4	FALSE	0.0556	0	0	4957_Bacteria;Firmicutes;Clostridia;Clostridiales;Lachnospiraceae;Lachnospiraceae_NK4A136_group;uncultured_bacterium;63|50152_Bacteria;Firmicutes;Clostridia;Clostridiales;Lachnospiraceae;Lachnospiraceae_NK4A136_group;uncultured_bacterium;124|63342_Bacteria;Firmicutes;Clostridia;Clostridiales;Lachnospiraceae;Lachnospiraceae_NK4A136_group;uncultured_bacterium;82|75519_Bacteria;Firmicutes;Clostridia…	TACGTAGGGGGCAAGCGTTATCCGGATTTACTGGGTGTAAAGGGAGCGTAGACGGCAGCACAAGTCTGGAGTGAAATCCCGGGGCTTAACCCCGGAACTGCTTTGGAAACTGTGCGGCTGGAGTGCAGGAGGGGTAAGCGGAATTCCTAGTGTAGCGGTGAAATGCGTAGATATTAGGAGGAACACCGGTGGCGAAGGCGGCTTACTGGACTGTAACTGACGTTGAGGCTCGAAAGCGTGGGGAGCAAACAGG
6430	4	4	FALSE	0.044	0	0	44447_Bacteria;Firmicutes;Clostridia;Clostridiales;Howardella.Howardella_ureilytica_strain_GPC_589_044022|Bacteria;Firmicutes;Clostridia;Clostridiales;Lachnospiraceae;Howardella;Howardella_ureilytica;1	TACGTATGGGGCAAGCGTTATCCGGATTTACTGGGTGTAAAGGGAGTGTAGGCGGCAGTACAAGTCAGGAGTGAAAACTTGGGGCTCAACCCCAAGACTGCTTTTGAAACTGTACAGCTAGAGTGTAGGAAGGGCAAGCGGAATTCCTGGTGTAGCGGTGAAATGCGTAGATATCAGGAAGAACACCGGTGGCGAAGGCGGCTTGCTGGACTATAACTGACGCTGAGACTCGAAAGCGTGGGGAGCGAACAGG
7550	3	3	FALSE	0.0348	0	0	04317_Bacteria;Bacteroidetes;Bacteroidia;Bacteroidales;Barnesiella_intestinihominis_strain_JCM_15079_113073|Bacteria;Bacteroidetes;Bacteroidia;Bacteroidales;Barnesiella_intestinihominis_strain_YIT_11860_041668|Bacteria;Bacteroidetes;Bacteroidia;Bacteroidales;Barnesiellaceae;Barnesiella;Barnesiella_intestinihominis;1	TACGGAGGATGCGAGCGTTATCCGGATTTATTGGGTTTAAAGGGTGCGTAGGCGGCACGCCAAGTCAGCGGTGAAATTTCCGGGCTCAACCCGGAGTGTGCCGTTGAAACTGGCGAGCTAGAGTACACAAGAGGCAGGCGGAATGCGTGGTGTAGCGGTGAAATGCATAGATATCACGCAGAACCCCGATTGCGAAGGCAGCCTGCTAGGGTGAAACAGACGCTGAGGCACGAAAGCGTGGGTATCGAACAGG
9024	3	3	FALSE	0	0	0	78437_Bacteria;Bacteroidetes;Bacteroidia;Bacteroidales;Prevotella_buccalis_strain_JCM_12246_113098|Bacteria;Bacteroidetes;Bacteroidia;Bacteroidales;Prevotellaceae;Prevotella;Prevotella_buccalis;1	TACGGAAGGTCCGGGCGTTATCCGGATTTATTGGGTTTAAAGGGAGCGTAGGCCGCCAGGTAAGCGTGTTGTGAAATGTACCGGCTCAACCGGTGAATTGCAGCGCGAACTGTCTGGCTTGAGTGCACGGTAAGCAGGCGGAATTCATGGTGTAGCGGTGAAATGCTTAGATATCATGAAGAACTCCGATTGCGAAGGCAGCTTGCTGCAGTGCGACTGACGCTGATGCTCGAAGGTGCGGGTATCAAACAGG
9777	2	2	FALSE	0	0	0	9011_Bacteria;Firmicutes;Clostridia;Clostridiales;Lachnospiraceae;Blautia_producta_strain_JCM_1471_113270|Bacteria;Firmicutes;Clostridia;Clostridiales;Lachnospiraceae;Blautia;unidentified;7|27164_Bacteria;Firmicutes;Clostridia;Clostridiales;Lachnospiraceae;Blautia_coccoides_strain_JCM_1395_104700|Bacteria;Firmicutes;Clostridia;Clostridiales;Lachnospiraceae;Blautia;unidentified;11|187531_Bacteria;…	TACGTAGGGGGCAAGCGTTATCCGGATTTACTGGGTGTAAAGGGAGCGTAGACGGAAGAGCAAGTCTGATGTGAAAGGCTGGGGCTTAACCCCAGGACTGCATTGGAAACTGTTGTTCTAGAGTGCCGGAGAGGTAAGCGGAATTCCTAGTGTAGCGGTGAAATGCGTAGATATTAGGAGGAACACCAGTGGCGAAGGCGGCTTACTGGACGGTAACTGACGTTGAGGCTCGAAAGCGTGGGGAGCAAACAGG
9957	2	2	FALSE	0.0248	0	0	75318_Bacteria;Proteobacteria;Gammaproteobacteria;Enterobacterales;Salmonella_bongori_strain_NCTC_12419_074888|Bacteria;Proteobacteria;Gammaproteobacteria;Enterobacteriales;Enterobacteriaceae;Salmonella;Salmonella_bongori_NCTC_12419;4|165972_Bacteria;Proteobacteria;Gammaproteobacteria;Enterobacteriales;Enterobacteriaceae;Kosakonia;Kosakonia_cowanii_JCM_10956_=_DSM_18146;1|119175_Bacteria;Proteoba…	TACGGAGGGTGCAAGCGTTAATCGGAATTACTGGGCGTAAAGCGCACGCAGGCGGTCTGTCAAGTCGGATGTGAAATCCCCGGGCTCAACCTGGGAACTGCATCCGAAACTGGCAGGCTTGAGTCTCGTAGAGGGGGGTAGAATTCCAGGTGTAGCGGTGAAATGCGTAGAGATCTGGAGGAATACCGGTGGCGAAGGCGGCCCCCTGGACGAAGACTGACGCTCAGGTGCGAAAGCGTGGGGAGCAAACAGG
12394	2	2	FALSE	0	0	0	0491_Bacteria;Bacteroidetes;Bacteroidia;Bacteroidales;Prevotella_copri_strain_JCM_13464_113411|Bacteria;Bacteroidetes;Bacteroidia;Bacteroidales;Prevotellaceae;Prevotella_9;Prevotella_copri;1|119957_Bacteria;Bacteroidetes;Bacteroidia;Bacteroidales;Prevotellaceae;Prevotella_9;Prevotella_sp._DJF_B112;1|165074_Bacteria;Bacteroidetes;Bacteroidia;Bacteroidales;Prevotellaceae;Prevotella_9;Prevotella_cop…	TACGGAAGGTCCGGGCGTTATCCGGATTTATTGGGTTTAAAGGGAGCGTAGGCCGGAGATTAAGCGTGTTGTGAAATGTAGACGCTCAACGTCTGCACTGCAGCGCGAACTGGTTTCCTTGAGTACGCACAAAGTGGGCGGAATTCGTGGTGTAGCGGTGAAATGCTTAGATATCACGAAGAACTCCGATTGCGAAGGCAGCTCACTGGAGCGCAACTGACGCTGAAGCTCGAAAGTGCGGGTATCGAACAGG
14999	2	2	FALSE	0	0	0	2806_Bacteria;Firmicutes;Clostridia;Clostridiales;Lachnospiraceae;Lachnospiraceae_NK4A136_group;uncultured_bacterium;44|133965_Bacteria;Firmicutes;Clostridia;Clostridiales;Lachnospiraceae;Lachnospiraceae_NK4A136_group;uncultured_bacterium;30	TACGTAGGGGGCAAGCGTTATCCGGATTTACTGGGTGTAAAGGGAGCGTAGACGGTGCAGCAAGTCTGATGTGAAAGGTCGGGGCCCAACCCCGGGACTGCATTGGAAACTGTTGAACTGGAGTACAGGAGAGGTAAGCGGAATTCCTAGTGTAGCGGTGAAATGCGTAGATATTAGGAGGAACACCAGTGGCGAAGGCGGCTTACTGGACTGTAACTGACGTTGAGGCTCGAAAGCGTGGGGAGCAAACAGG
