# Supplementary material for: Deep Learning Encoding for Rapid Sequence Identification on Microbiome Data
Source: Front Bioinform. 2022 Jun 24;2:871256. doi: 10.3389/fbinf.2022.871256 (PMC9580936; doi:10.3389/fbinf.2022.871256)
Supplement: Supplementary file 4 [file DataSheet1.ZIP › Borgman_et_al_SupplementaryMaterial/Supplementary_Table_4.xlsx]

## Sheet: compare_extreme_prefilterdenovo
DERSI count	DADA2 count	VSEARCH count	DERSI %	DADA2 %	VSEARCH %	V4 input %	V4 % identity	Identified Genome	seq
503064	516938	627225	38.5	38.6	48	34.2	100	Bacteria;Bacteroidetes;Bacteroidia;Bacteroidales;Bacteroidaceae;Bacteroides_ovatus_strain_JCM_1896	TACGGAG-GAT-CCGAGCGTTATC-CGG-ATTTATTGG-GTTTAAA-GGGA-GCGTAGGTGGA-TTG-TTAAGTCAG-T-TGTGAAA-GTT-T-GC-GG-CTCAACC-GT-A-A-AA-T-TG--CAGTT-GAAACTGGCA--GTCT-T-GAGTAC-AG-TAGAGG-T-G-GG-CGG-A-ATT-CG-T-G-GTGTAGCG-GTGAAA-TGCTTAGATATCACG-A-AG-A-ACTCC-GA-TT-GC-GAA-GG-CAG-CTCA-CTAG-AC-T-GT-T-ACTGACACTGA-TGCTCGAAA-GTG-TGGG-T-ATCAAA-CAGG
123350	129048	0	9.44	9.62	0	8.54	100	Bacteria;Bacteroidetes;Bacteroidia;Bacteroidales;Bacteroidaceae;Bacteroides_ovatus_strain_JCM_1896	TACGGAG-GAT-CCGAGCGTTATC-CGG-ATTTATTGG-GTTTAAA-GGGA-GCGTAGGTGGA-TTG-TTAAGTCAG-T-TGTGAAA-GTT-T-GC-GG-CTCAACC-GT-A-A-AA-T-TG--CAGTT-GAAACTGGCA--GTCT-T-GAGTAC-AG-TAGAGG-T-G-GG-CGG-A-ATT-CG-T-G-GTGTAGCG-GTGAAA-TGCTTAGATATCACG-A-AG-A-ACTCC-GA-TT-GC-GAA-GG-CAG-CTCA-CTAG-AC-T-GC-A-ACTGACACTGA-TGCTCGAAA-GTG-TGGG-T-ATCAAA-CAGG
						42.7
378301	379429	503890	28.9	28.3	38.5	30.5	100	Bacteria;Bacteroidetes;Bacteroidia;Bacteroidales;Bacteroidaceae;Bacteroides;Bacteroides_vulgatus_ATCC_8482	TACGGAG-GAT-CCGAGCGTTATC-CGG-ATTTATTGG-GTTTAAA-GGGA-GCGTAGATGGA-TGT-TTAAGTCAG-T-TGTGAAA-GTT-T-GC-GG-CTCAACC-GT-A-A-AA-T-TG--CAGTT-GATACTGGAT--ATCT-T-GAGTGC-AG-TTGAGG-C-A-GG-CGG-A-ATT-CG-T-G-GTGTAGCG-GTGAAA-TGCTTAGATATCACG-A-AG-A-ACTCC-GA-TT-GC-GAA-GG-CAG-CCTG-CTAA-GC-T-GC-A-ACTGACATTGA-GGCTCGAAA-GTG-TGGG-T-ATCAAA-CAGG
65788	64905	0	5.03	4.84	0	6.1	100	Bacteria;Bacteroidetes;Bacteroidia;Bacteroidales;Bacteroidaceae;Bacteroides;Bacteroides_vulgatus_ATCC_8482	TACGGAG-GAT-CCGAGCGTTATC-CGG-ATTTATTGG-GTTTAAA-GGGA-GCGTAGATGGA-TGT-TTAAGTCAG-T-TGTGAAA-GTT-T-GC-GG-CTCAACC-GT-A-A-AA-T-TG--CAGTT-GATACTGGAT--ATCT-T-GAGTGC-AG-TTGAGG-C-A-GG-CGG-A-ATT-CG-T-G-GTGTAGCG-GTGAAA-TGCTTAGATATCACG-A-GG-A-ACTCC-GA-TT-GC-GAA-GG-CAG-CCTG-CTAA-GC-T-GC-A-ACTGACATTGA-GGCTCGAAA-GTG-TGGG-T-ATCAAA-CAGG
59710	60659	0	4.57	4.52	0	6.1	100	Bacteria;Bacteroidetes;Bacteroidia;Bacteroidales;Bacteroidaceae;Bacteroides;Bacteroides_vulgatus_ATCC_8482	TACGGAG-GAT-CCGAGCGTTATC-CGG-ATTTATTGG-GTTTAAA-GGGA-GCGTAGATGGA-TAT-TTAAGTCAG-T-TGTGAAA-GTT-T-GC-GG-CTCAACC-GT-A-A-AA-T-TG--CAGTT-GATACTGGAT--ATCT-T-GAGTGC-AG-TTGAGG-C-A-GG-CGG-A-ATT-CG-T-G-GTGTAGCG-GTGAAA-TGCTTAGATATCACG-A-AG-A-ACTCC-GA-TT-GC-GAA-GG-CAG-CCTG-CTAA-GC-T-GC-A-ACTGACATTGA-GGCTCGAAA-GTG-TGGG-T-ATCAAA-CAGG
						42.7
24545	25842	46832	1.88	1.93	3.58	2.44	100	Bacteria;Bacteroidetes;Bacteroidia;Bacteroidales;Tannerellaceae;Parabacteroides;Parabacteroides_distasonis_JCM_13401	TACGGAG-GAT-CCGAGCGTTATC-CGG-ATTTATTGG-GTTTAAA-GGGT-GCGTAGGCGGC-CTT-TTAAGTCAG-C-GGTGAAA-GTC-T-GT-GG-CTCAACC-AT-A-G-AA-T-TG--CCGTT-GAAACTGGGG--GGCT-T-GAGTAT-GT-TTGAGG-C-A-GG-CGG-A-ATG-CG-T-G-GTGTAGCG-GTGAAA-TGCTTAGATATCACG-C-AG-A-ACCCC-GA-TT-GC-GAA-GG-CAG-CCTG-CCAA-GC-C-AT-G-ACTGACGCTGA-TGCACGAAA-GCG-TGGG-G-ATCAAA-CAGG
22278	23388	0	1.7	1.74	0	1.83	100	Bacteria;Bacteroidetes;Bacteroidia;Bacteroidales;Tannerellaceae;Parabacteroides;Parabacteroides_distasonis_JCM_13401	TACGGAG-GAT-CCGAGCGTTATC-CGG-ATTTATTGG-GTTTAAA-GGGT-GCGTAGGCGGC-CTT-TTAAGTCAG-C-GGTGAAA-GTC-T-GT-GG-CTCAACC-AT-A-G-AA-T-TG--CCGTT-GAAACTGGGA--GGCT-T-GAGTAT-GT-TTGAGG-C-A-GG-CGG-A-ATG-CG-T-G-GTGTAGCG-GTGAAA-TGCTTAGATATCACG-C-AG-A-ACCCC-GA-TT-GC-GAA-GG-CAG-CCTG-CCAA-GC-C-AT-G-ACTGACGCTGA-TGCACGAAA-GCG-TGGG-G-ATCAAA-CAGG
						4.27
59296	63377	59308	4.54	4.73	4.54	4.27	100	Bacteria;Bacteroidetes;Bacteroidia;Bacteroidales;Bacteroides_cellulosilyticus_strain_DSM_14838	TACGGAG-GAT-CCGAGCGTTATC-CGG-ATTTATTGG-GTTTAAA-GGGA-GCGTAGGCGGA-CTA-TTAAGTCAG-C-TGTGAAA-GTT-T-GC-GG-CTCAACC-GT-A-A-AA-T-TG--CAGTT-GATACTGGTC--GTCT-T-GAGTGC-AG-TAGAGG-T-A-GG-CGG-A-ATT-CG-T-G-GTGTAGCG-GTGAAA-TGCTTAGATATCACG-A-AG-A-ACTCC-GA-TT-GC-GAA-GG-CAG-CTTA-CTGG-AC-T-GT-A-ACTGACGCTGA-TGCTCGAAA-GTG-TGGG-T-ATCAAA-CAGG
49089	53196	49091	3.76	3.97	3.754	4.27	100	Bacteria;Firmicutes;Clostridia;Clostridiales;Lachnospiraceae;[Clostridium]_xylanovorans_strain_DSM_12503	TACGTAG-GGG-GCAAGCGTTATC-CGG-ATTTACTGG-GTGTAAA-GGGA-GCGTAGACGGT-GAT-GTAAGTCAG-A-TGTGAAA-GCC-C-GG-GG-CTCAACC-CC-G-G-GA-C-TG--CATTT-GAAACTATGT--TGCT-A-GAGTGC-AG-GAGAGG-T-A-AG-TGG-A-ATT-CC-T-A-GTGTAGCG-GTGAAA-TGCGTAGATATTAGG-A-GG-A-ACACC-AG-TG-GC-GAA-GG-CGG-CTTA-CTGG-AC-T-GT-A-ACTGACGTTGA-GGCTCGAAA-GCG-TGGG-G-AGCAAA-CAGG
6333	6967	6333	0.484	0.52	0.484	0.427	100	Bacteria;Bacteroidetes;Bacteroidia;Bacteroidales;Parabacteroides_merdae_strain_DSM_19495	TACGGAG-GAT-GCGAGCGTTATC-CGG-ATTTATTGG-GTTTAAA-GGGT-GCGTAGGTGGT-GAT-TTAAGTCAG-C-GGTGAAA-GTT-T-GT-GG-CTCAACC-AT-A-A-AA-T-TG--CCGTT-GAAACTGGGT--TACT-T-GAGTGT-GT-TTGAGG-T-A-GG-CGG-A-ATG-CG-T-G-GTGTAGCG-GTGAAA-TGCATAGATATCACG-C-AG-A-ACTCC-GA-TT-GC-GAA-GG-CAG-CTTA-CTAA-AC-C-AT-A-ACTGACACTGA-AGCACGAAA-GCG-TGGG-G-ATCAAA-CAGG
5738	6301	5741	0.44	0.47	0.439	0.427	100	Bacteria;Bacteroidetes;Bacteroidia;Bacteroidales;Bacteroides_uniformis_strain_DSM_6569	TACGGAG-GAT-CCGAGCGTTATC-CGG-ATTTATTGG-GTTTAAA-GGGA-GCGTAGGCGGA-CGC-TTAAGTCAG-T-TGTGAAA-GTT-T-GC-GG-CTCAACC-GT-A-A-AA-T-TG--CAGTT-GATACTGGGT--GTCT-T-GAGTAC-AG-TAGAGG-C-A-GG-CGG-A-ATT-CG-T-G-GTGTAGCG-GTGAAA-TGCTTAGATATCACG-A-AG-A-ACTCC-GA-TT-GC-GAA-GG-CAG-CTTG-CTGG-AC-T-GT-A-ACTGACGCTGA-TGCTCGAAA-GTG-TGGG-T-ATCAAA-CAGG
4088	4402	4090	0.313	0.328	0.313	0.427	100	Bacteria;Firmicutes;Erysipelotrichia;Erysipelotrichales;[Clostridium]_cocleatum_strain_DSM_1551	TACGTAG-GTG-GCAAGCGTTATC-CGG-AATTATTGG-GCGTAAA-GAGG-GAGCAGGCGGC-AGC-AAAGGTCTG-T-GGTGAAA-GAC-T-GA-AG-CTTAACT-TC-A-G-TA---AG--CCATA-GAAACCAGGC--AGCT-A-GAGTGC-AG-GAGAGG-A-T-CG-TGG-A-ATT-CC-A-T-GTGTAGCG-GTGAAA-TGCGTAGATATATGG-A-GG-A-ACACC-AG-TG-GC-GAA-GG-CGA-CGAT-CTGG-CC-T-GT-A-ACTGACGCTCA-GTCCCGAAA-GCG-TGGG-G-AGCAAA-TAGG
3545	3860	3545	0.271	0.288	0.271	0.427	100	Bacteria;Firmicutes;Clostridia;Clostridiales;Lachnospiraceae;Coprococcus_comes_strain_ATCC_27758	TACGTAT-GGT-GCAAGCGTTATC-CGG-ATTTACTGG-GTGTAAA-GGGA-GCGTAGACGGC-TGT-GTAAGTCTG-A-AGTGAAA-GCC-C-GG-GG-CTCAACC-CC-G-G-GA-C-TG--CTTTG-GAAACTATGC--AGCT-A-GAGTGT-CG-GAGAGG-T-A-AG-TGG-A-ATT-CC-C-A-GTGTAGCG-GTGAAA-TGCGTAGATATTGGG-A-GG-A-ACACC-AG-TG-GC-GAA-GG-CGG-CTTA-CTGG-AC-G-AT-G-ACTGACGTTGA-GGCTCGAAA-GCG-TGGG-G-AGCAAA-CAGG
505	619	0	0.0386	0.0461	0	0.0427	100	Bacteria;Bacteroidetes;Bacteroidia;Bacteroidales;Bacteroides_thetaiotaomicron_strain_DSM_2079	TACGGAG-GAT-CCGAGCGTTATC-CGG-ATTTATTGG-GTTTAAA-GGGA-GCGTAGGTGGA-CAG-TTAAGTCAG-T-TGTGAAA-GTT-T-GC-GG-CTCAACC-GT-A-A-AA-T-TG--CAGTT-GATACTGGCT--GTCT-T-GAGTAC-AG-TAGAGG-T-G-GG-CGG-A-ATT-CG-T-G-GTGTAGCG-GTGAAA-TGCTTAGATATCACG-A-AG-A-ACTCC-GA-TT-GC-GAA-GG-CAG-CTCA-CTGG-AC-T-GC-A-ACTGACACTGA-TGCTCGAAA-GTG-TGGG-T-ATCAAA-CAGG
393	494	393	0.03	0.0368	0.03	0.0427	100	Bacteria;Firmicutes;Clostridia;Clostridiales;Lachnospiraceae;Roseburia_inulinivorans_strain_DSM_16841	TACGTAT-GGT-GCAAGCGTTATC-CGG-ATTTACTGG-GTGTAAA-GGGA-GCGCAGGCGGA-AGG-CTAAGTCTG-A-TGTGAAA-GCC-C-GG-GG-CTCAACC-CC-G-G-TA-C-TG--CATTG-GAAACTGGTC--ATCT-A-GAGTGT-CG-GAGGGG-T-A-AG-TGG-A-ATT-CC-T-A-GTGTAGCG-GTGAAA-TGCGTAGATATTAGG-A-GG-A-ACACC-AG-TG-GC-GAA-GG-CGG-CTTA-CTGG-AC-G-AT-A-ACTGACGCTGA-GGCTCGAAA-GCG-TGGG-G-AGCAAA-CAGG
392	505	392	0.03	0.0377	0.03	0.0427	100	Bacteria;Firmicutes;Clostridia;Clostridiales;Clostridiaceae_1;Clostridium_celatum_JCM_1394	TACGTAG-GTG-GCGAGCGTTGTC-CGG-ATTTACTGG-GCGTAAA-GGGA-GCGTAGGCGGA-CTT-TTAAGTGAG-A-TGTGAAA-TAC-C-CG-GG-CTCAACT-TG-G-G-TG-C-TG--CATTT-CAAACTGGAA--GTCT-A-GAGTGC-AG-GAGAGG-A-G-AA-TGG-A-ATT-CC-T-A-GTGTAGCG-GTGAAA-TGCGTAGAGATTAGG-A-AG-A-ACACC-AG-TG-GC-GAA-GG-CGA-TTCT-CTGG-AC-T-GT-A-ACTGACGCTGA-GGCTCGAAA-GCG-TGGG-G-AGCAAA-CAGG
343	434	0	0.0262	0.0324	0	0.0427	100	Bacteria;Bacteroidetes;Bacteroidia;Bacteroidales;Bacteroides_fragilis_strain_ATCC_23745	TACGGAG-GAT-CCGAGCGTTATC-CGG-ATTTATTGG-GTTTAAA-GGGA-GCGTAGGTGGA-CTG-GTAAGTCAG-T-TGTGAAA-GTT-T-GC-GG-CTCAACC-GT-A-A-AA-T-TG--CAGTT-GATACTGTCA--GTCT-T-GAGTAC-AG-TAGAGG-T-G-GG-CGG-A-ATT-CG-T-G-GTGTAGCG-GTGAAA-TGCTTAGATATCACG-A-AG-A-ACTCC-GA-TT-GC-GAA-GG-CAG-CTCA-CTGG-AC-T-GC-A-ACTGACACTGA-TGCTCGAAA-GTG-TGGG-T-ATCAAA-CAGG
53	71	53	0.00405	0.00529	0.00405	0.00427	100	Bacteria;Bacteroidetes;Bacteroidia;Bacteroidales;Bacteroidaceae;Bacteroides;Bacteroides_massiliensis_JCM_12982	TACGGAG-GAT-CCGAGCGTTATC-CGG-ATTTATTGG-GTTTAAA-GGGA-GCGTAGATGGG-TTG-TTAAGTCAG-T-TGTGAAA-GTT-T-GC-GG-CTCAACC-GT-A-A-AA-T-TG--CAATT-GATACTGGCA--GTCT-T-GAGTAC-AG-TTGAGG-T-A-GG-CGG-A-ATT-CG-T-G-GTGTAGCG-GTGAAA-TGCTTAGATATCACG-A-AG-A-ACTCC-GA-TT-GC-GAA-GG-CAG-CTTA-CTAA-CC-T-GT-A-ACTGACATTGA-TGCTCGAAA-GTG-TGGG-T-ATCAAA-CAGG
40	54	40	0.00306	0.00403	0.00306	0.00427	100	Bacteria;Bacteroidetes;Bacteroidia;Bacteroidales;Paraprevotella_clara_strain_DSM_19731	TACGGAA-GAT-GCGAGCGTTATC-CGG-ATTTATTGG-GTTTAAA-GGGA-GCGTAGGCGGG-CTT-TTAAGTCAG-C-GGTCAAA-TGT-C-AC-GG-CTCAACC-GT-G-G--C-C-AG--CCGTT-GAAACTGTAA--GCCT-T-GAGTCT-GC-ACAGGG-C-A-CA-TGG-A-ATT-CG-T-G-GTGTAGCG-GTGAAA-TGCTTAGATATCACG-A-AG-A-ACTCC-GA-TC-GC-GAA-GG-CAT-TGTG-CCGG-GG-C-AG-C-ACTGACGCTGA-GGCTCGAAA-GTG-CGGG-T-ATCAAA-CAGG
37	46	71	0.00283	0.00343	0.00543	0.00427	100	185743_Bacteria;Firmicutes;Clostridia;Clostridiales;Lachnospiraceae;Roseburia_intestinalis_strain_DSM_1610	TACGTAT-GGT-GCAAGCGTTATC-CGG-ATTTACTGG-GTGTAAA-GGGA-GCGCAGGCGGT-ACG-GCAAGTCTG-A-TGTGAAA-GCC-C-GG-GG-CTCAACC-CC-G-G-TA-C-TG--CATTG-GAAACTGTCG--GACT-A-GAGTGT-CG-GAGGGG-T-A-AG-TGG-A-ATT-CC-T-A-GTGTAGCG-GTGAAA-TGCGTAGATATTAGG-A-GG-A-ACACC-AG-TG-GC-GAA-GG-CGG-CTTA-CTGG-AC-G-AT-T-ACTGACGCTGA-GGCTCGAAA-GCG-TGGG-G-AGCAAA-CAGG
15	0	0	0.00115	0	0	0.00427	100	128061_Bacteria;Firmicutes;Clostridia;Clostridiales;Lachnospiraceae.[Eubacterium]_rectale_strain_DSM_17629	TACGTAT-GGT-GCAAGCGTTATC-CGG-ATTTACTGG-GTGTAAA-GGGA-GCGCAGGCGGT-GCG-GCAAGTCTG-A-TGTGAAA-GCC-C-GG-GG-CTCAACC-CC-G-G-TA-C-TG--CATTG-GAAACTGTCG--TACT-A-GAGTGT-CG-GAGGGG-T-A-AG-CGG-A-ATT-CC-T-A-GTGTAGCG-GTGAAA-TGCGTAGATATTAGG-A-GG-A-ACACC-AG-TG-GC-GAA-GG-CGG-CTTA-CTGG-AC-G-AT-A-ACTGACGCTGA-GGCTCGAAA-GCG-TGGG-G-AGCAAA-CAGG
8	8	8	0.000612	0.000597	0.000612	0.000427	100	Bacteria;Bacteroidetes;Bacteroidia;Bacteroidales;Bacteroidaceae;Bacteroides;eggerthii_BEI_HM-210	TACGGAG-GAT-CCGAGCGTTATC-CGG-ATTTATTGG-GTTTAAA-GGGA-GCGTAGGCGGG-TGC-TTAAGTCAG-T-TGTGAAA-GTT-T-GC-GG-CTCAACC-GT-A-A-AA-T-TG--CAGTT-GATACTGGGT--ACCT-T-GAGTGC-AG-CATAGG-T-A-GG-CGG-A-ATT-CG-T-G-GTGTAGCG-GTGAAA-TGCTTAGATATCACG-A-AG-A-ACTCC-GA-TT-GC-GAA-GG-CAG-CTTA-CTGG-AC-T-GT-A-ACTGACGCTGA-TGCTCGAAA-GTG-TGGG-T-ATCAAA-CAGG
8	0	8	0.000612	0	0.000612	0.000427	100	Bacteria;Firmicutes;Clostridia;Clostridiales;Lachnospiraceae.Lachnoclostridium_phytofermentans_strain_ATCC_700394	TACGTAG-GGG-GCAAGCGTTATC-CGG-ATTTACTGG-GTGTAAA-GGGA-GCGTAGGTGGT-AGG-TCAAGTCAG-A-TGTGAAA-GCC-C-AG-GG-CTCAACC-CT-G-G-GA-C-TG--CATTT-GAAACTGGCT--TACT-A-GAGTGC-AG-GAGAGG-T-A-AG-TGG-A-ATT-CC-T-A-GTGTAGCG-GTGAAA-TGCGTAGATATTAGG-A-GG-A-ACACC-AG-TG-GC-GAA-GG-CGG-CTTA-CTGG-AC-T-GT-A-ACTGACACTGA-GGCTCGAAA-GCG-TGGG-G-AGCAAA-CAGG
5	0	5	0.000383	0	0.000382	0.000427	100	Bacteria;Firmicutes;Clostridia;Clostridiales;Lachnospiraceae;[Ruminococcus]_gnavus_strain_ATCC_29149	TACGTAG-GGG-GCAAGCGTTATC-CGG-ATTTACTGG-GTGTAAA-GGGA-GCGTAGACGGC-ATG-GCAAGCCAG-A-TGTGAAA-GCC-C-GG-GG-CTCAACC-CC-G-G-GA-C-TG--CATTT-GGAACTGTCA--GGCT-A-GAGTGT-CG-GAGAGG-A-A-AG-CGG-A-ATT-CC-T-A-GTGTAGCG-GTGAAA-TGCGTAGATATTAGG-A-GG-A-ACACC-AG-TG-GC-GAA-GG-CGG-CTTT-CTGG-AC-G-AT-G-ACTGACGTTGA-GGCTCGAAA-GCG-TGGG-G-AGCAAA-CAGG
4	6	4	0.000306	0.000447	0.000306	0.000427	100	Bacteria;Firmicutes;Clostridia;Clostridiales;Howardella.Howardella_ureilytica_strain_DSM_15118	TACGTAT-GGG-GCAAGCGTTATC-CGG-ATTTACTGG-GTGTAAA-GGGA-GTGTAGGCGGC-AGT-ACAAGTCAG-G-AGTGAAA-ACT-T-GG-GG-CTCAACC-CC-A-A-GA-C-TG--CTTTT-GAAACTGTAC--AGCT-A-GAGTGT-AG-GAAGGG-C-A-AG-CGG-A-ATT-CC-T-G-GTGTAGCG-GTGAAA-TGCGTAGATATCAGG-A-AG-A-ACACC-GG-TG-GC-GAA-GG-CGG-CTTG-CTGG-AC-T-AT-A-ACTGACGCTGA-GACTCGAAA-GCG-TGGG-G-AGCGAA-CAGG
3	0	3	0.00023	0	0.00023	0.000427	100	Bacteria;Bacteroidetes;Bacteroidia;Bacteroidales;Barnesiella_intestinihominis_strain_DSM_21032	TACGGAG-GAT-GCGAGCGTTATC-CGG-ATTTATTGG-GTTTAAA-GGGT-GCGTAGGCGGC-ACG-CCAAGTCAG-C-GGTGAAA-TTT-C-CG-GG-CTCAACC-CG-G-A-GT-G-TG--CCGTT-GAAACTGGCG--AGCT-A-GAGTAC-AC-AAGAGG-C-A-GG-CGG-A-ATG-CG-T-G-GTGTAGCG-GTGAAA-TGCATAGATATCACG-C-AG-A-ACCCC-GA-TT-GC-GAA-GG-CAG-CCTG-CTAG-GG-T-GA-A-ACAGACGCTGA-GGCACGAAA-GCG-TGGG-T-ATCGAA-CAGG
3	0	3	0.00023	0	0.00023	0.000427	100	Bacteria;Bacteroidetes;Bacteroidia;Bacteroidales;Prevotella_buccalis_strain_ATCC_35310	TACGGAA-GGT-CCGGGCGTTATC-CGG-ATTTATTGG-GTTTAAA-GGGA-GCGTAGGCCGC-CAG-GTAAGCGTG-T-TGTGAAA-TGT-A-CC-GG-CTCAACC-GG-T-G-AA-T-TG--CAGCG-CGAACTGTCT--GGCT-T-GAGTGC-AC-GGTAAG-C-A-GG-CGG-A-ATT-CA-T-G-GTGTAGCG-GTGAAA-TGCTTAGATATCATG-A-AG-A-ACTCC-GA-TT-GC-GAA-GG-CAG-CTTG-CTGC-AG-T-GC-G-ACTGACGCTGA-TGCTCGAAG-GTG-CGGG-T-ATCAAA-CAGG
2	8	2	0.000153	0.0006	0.000153	0.000427	100	Bacteria;Bacteroidetes;Bacteroidia;Bacteroidales;Prevotellaceae;Prevotella_9;Prevotella_copri_DSM_18205	TACGGAA-GGT-CCGGGCGTTATC-CGG-ATTTATTGG-GTTTAAA-GGGA-GCGTAGGCCGG-AGA-TTAAGCGTG-T-TGTGAAA-TGT-A-GA-CG-CTCAACG-TC-T-G-CA-C-TG--CAGCG-CGAACTGGTT--TCCT-T-GAGTAC-GC-ACAAAG-T-G-GG-CGG-A-ATT-CG-T-G-GTGTAGCG-GTGAAA-TGCTTAGATATCACG-A-AG-A-ACTCC-GA-TT-GC-GAA-GG-CAG-CTCA-CTGG-AG-C-GC-A-ACTGACGCTGA-AGCTCGAAA-GTG-CGGG-T-ATCGAA-CAGG
72	156	84	0.00551	0.0116	0.00642		96.3	Bacteria; Bacteroidetes; Bacteroidia; Bacteroidales;Muribaculaceae; Duncaniella; unclassified Duncaniella	TACGGAG-GAT-GCGAGCGTTATC-CGG-ATTTATTGG-GTTTAAA-GGGT-GCGCAGGCGGG-CTG-TCAAGTCAG-C-GGTAAAA-TTG-A-GA-GG-CTCAACC-TC-T-T-C--G-AG--CCGTT-GAAACTGGCG--GTCT-T-GAGTGA-GC-GAGAAG-T-A-CG-CGG-A-ATG-CG-T-G-GTGTAGCG-GTGAAA-TGCATAGATATCACG-C-AG-A-ACTCC-GA-TT-GC-GAA-GG-CAG-CGTA-CCGG-CG-C-TC-A-ACTGACGCTCA-TGCACGAAA-GCG-TGGG-T-ATCGAA-CAGG
53	72	53	0.00405	0.00537	0.00405		100	Bacteria;Firmicutes;Bacilli;Lactobacillales;Enterococcaceae;Enterococcus_hirae_strain_DSM_20160	TACGTAG-GTG-GCAAGCGTTGTC-CGG-ATTTATTGG-GCGTAAA-GCGA-GCGCAGGCGGT-TTC-TTAAGTCTG-A-TGTGAAA-GCC-C-CC-GG-CTCAACC-GG-G-G-AG---GGT-CATTG-GAAACTGGGA--GACT-T-GAGTGC-AG-AAGAGG-A-G-AG-TGG-A-ATT-CC-A-T-GTGTAGCG-GTGAAA-TGCGTAGATATATGG-A-GG-A-ACACC-AG-TG-GC-GAA-GG-CGG-CTCT-CTGG-TC-T-GT-A-ACTGACGCTGA-GGCTCGAAA-GCG-TGGG-G-AGCAAA-CAGG
20	42	20	0.00153	0.00313	0.00153		100	Bacteria;Firmicutes;Clostridia;Clostridiales;Lachnospiraceae;Anaerostipes_caccae_strain_L1-92	TACGTAG-GGG-GCAAGCGTTATC-CGG-AATTACTGG-GTGTAAA-GGGT-GCGTAGGTGGC-ATG-GTAAGTCAG-A-AGTGAAA-GCC-C-GG-GG-CTTAACC-CC-G-G-GA-C-TG--CTTTT-GAAACTGTCA--TGCT-G-GAGTGC-AG-GAGAGG-T-A-AG-CGG-A-ATT-CC-T-A-GTGTAGCG-GTGAAA-TGCGTAGATATTAGG-A-GG-A-ACACC-AG-TG-GC-GAA-GG-CGG-CTTA-CTGG-AC-T-GT-C-ACTGACACTGA-TGCACGAAA-GCG-TGGG-G-AGCAAA-CAGG
19	45	0	0.00145	0.00335	0		99.6	Bacteria;Firmicutes;Clostridia;Clostridiales;Lachnospiraceae;Agathobacter;[Eubacterium_rectale]_ATCC_33656	TACGTAT-GGT-GCAAGCGTTATC-CGG-ATTTACTGG-GTGTAAA-GGGA-GCGCAGGCGGT-GCG-GCAAGTCTG-A-TGTGAAA-GCC-C-AG-GG-CTCAACC-CC-G-G-TA-C-TG--CATTG-GAAACTGTCG--TACT-A-GAGTGT-CG-GAGGGG-T-A-AG-CGG-A-ATT-CC-T-A-GTGTAGCG-GTGAAA-TGCGTAGATATTAGG-A-GG-A-ACACC-AG-TG-GC-GAA-GG-CGG-CTTA-CTGG-AC-G-AT-A-ACTGACGCTGA-GGCTCGAAA-GCG-TGGG-G-AGCAAA-CAGG
16	0	16	0.00122	0	0.00122		100	Bacteria;Bacteroidetes;Bacteroidia;Bacteroidales;Muribaculaceae;uncultured_bacterium	TACGGAG-GAT-GCGAGCGTTATC-CGG-ATTTATTGG-GTTTAAA-GGGT-GCGTAGGCGGA-CTG-TCAAGTCAG-C-GGTAAAA-TTG-A-GA-GG-CTCAACC-TC-T-T-C--C-CG--CCGTT-GAAACTGGTG--GTCT-T-GAGTGG-AT-GAGAAG-T-A-CG-CGG-A-ATG-CG-T-G-GTGTAGCG-GTGAAA-TGCATAGATATCACG-C-AG-A-ACTCC-GA-TT-GC-GAA-GG-CAG-CGTA-CCGG-CA-T-CC-A-ACTGACGCTGA-GGCACGAAA-GCG-TGGG-G-ATCAAA-CAGG
8	17	8	0.000612	0.00127	0.000612		86	Bacteria; Cyanobacteria; Nostocales; Nostocaceae; Anabaena;sp. YBS01	GACAGAG-GAT-GCAAGCGTTATC-CGG-AATGATTGG-GCGTAAA-GCGT-CTGTAGGTGGC-TTT-TTAAGTTCG-C-CGTCAAA-TCC-C-AG-GG-CTCAACC-CT-G-G-AC-A-GG--CGGTG-GAAACTACCA--AGCT-G-GAGTAC-GG-TAGGGG-C-A-GA-GGG-A-ATT-TC-C-G-GTGGAGCG-GTGAAA-TGCGTAGAGATCGGA-A-AG-A-ACACC-AA-CG-GC-GAA-AG-CAC-TCTG-CTGG-GC-C-GA-C-ACTGACACTGA-GAGACGAAA-GCT-AGGG-G-AGCGAA-TGGG
8	0	15	0.000612	0	0.00115		100	Bacteria;Bacteroidetes;Bacteroidia;Bacteroidales;Muribaculaceae;uncultured_bacterium	TACGGAG-GAT-GCGAGCGTTATC-CGG-ATTTATTGG-GTTTAAA-GGGT-GCGTAGGCGGT-CCG-TTAAGTCAG-C-GGTAAAA-TTG-C-GG-GG-CTCAACC-CC-G-T-C--G-AG--CCGTT-GAAACTGGCA--GACT-T-GAGTTG-GC-GAGAAG-T-A-CG-CGG-A-ATG-CG-C-G-GTGTAGCG-GTGAAA-TGCATAGATATCGCG-C-AG-A-ACTCC-GA-TT-GC-GAA-GG-CAG-CGTA-CCGG-CG-C-CA-G-ACTGACGCTGA-GGCACGAAA-GCG-TGGG-G-ATCGAA-CAGG
5	0	0	0.000383	0	0		100	Bacteria;Bacteroidetes;Bacteroidia;Bacteroidales;Muribaculaceae;uncultured_bacterium	TACGGAG-GAT-GCGAGCGTTATC-CGG-ATTTATTGG-GTTTAAA-GGGT-GCGTAGGCGGT-CCG-TTAAGTCAG-C-GGTAAAA-TTG-C-GG-GG-CTCAACC-CC-G-T-C--G-AG--CCGTT-GAAACTGGCA--GACT-T-GAGTTG-GC-GAGAAG-T-A-CG-CGG-A-ATG-CG-C-G-GTGTAGCG-GTGAAA-TGCATAGATATCGCG-C-AG-A-ACTCC-GA-TT-GC-GAA-GG-CAG-CGTA-CCGG-CG-C-CA-C-ACTGACGCTGA-GGCACGAAA-GCG-TGGG-G-ATCGAA-CAGG
4	0	4	0.000306	0	0.000306		100	Bacteria;Firmicutes;Clostridia;Clostridiales;Lachnospiraceae;Lachnospiraceae_NK4A136	TACGTAG-GGG-GCAAGCGTTATC-CGG-ATTTACTGG-GTGTAAA-GGGA-GCGTAGACGGC-AGC-ACAAGTCTG-G-AGTGAAA-TCC-C-GG-GG-CTTAACC-CC-G-G-AA-C-TG--CTTTG-GAAACTGTGC--GGCT-G-GAGTGC-AG-GAGGGG-T-A-AG-CGG-A-ATT-CC-T-A-GTGTAGCG-GTGAAA-TGCGTAGATATTAGG-A-GG-A-ACACC-GG-TG-GC-GAA-GG-CGG-CTTA-CTGG-AC-T-GT-A-ACTGACGTTGA-GGCTCGAAA-GCG-TGGG-G-AGCAAA-CAGG
2	0	14	0.000153	0	0.00107		96.8	Bacteria;Bacteroidetes;Bacteroidia;Bacteroidales;Bacteroides_vulgatus_strain_ATCC_8482	TACGGAG-GAT-CCGAGCGTTATC-CGG-ATTTATTGG-GTTTAAA-GGGA-GCGTAGATGGA-TGT-TTAAGTCAG-T-TGTGAAA-GTT-T-GC-GG-CTCAACC-GT-A-A-AA-T-TG--CAGTT-GAAACTGGAT--ATCT-T-GAGTGC-AG-TAGAGG-T-A-GG-CGG-A-ATT-CG-T-G-GTGTAGCG-GTGAAA-TGCTTAGATATCACG-A-AG-A-ACTCC-GA-TT-GC-GAA-GG-CAG-CTTA-CTAG-AC-T-GT-A-ACTGACATTGA-GGCTCGAAA-GTG-TGGG-T-ATCAAA-CAGG
2	0	6	0.000153	0	0.00046		96.8	Bacteria;Bacteroidetes;Bacteroidia;Bacteroidales;Bacteroidaceae;Phocaeicola vulgatus strain VIC01	TACGGAG-GAT-CCGAGCGTTATC-CGG-ATTTATTGG-GTTTAAA-GGGA-GCGTAGATGGA-TGT-TTAAGTCAG-T-TGTGAAA-GTT-T-GC-GG-CTCAACC-GT-A-A-AA-T-TG--CAGTT-GAAACTGGAA--ATCT-T-GAGTAC-AG-TTGAGG-C-A-GG-CGG-A-ATT-CG-T-G-GTGTAGCG-GTGAAA-TGCTTAGATATCACG-A-AG-A-ACTCC-GA-TT-GC-GAA-GG-CAG-CCTA-CTAG-GC-T-GT-A-ACTGACACTGA-TGCTCGAAA-GTG-TGGG-T-ATCAAA-CAGG
2	0	4	0.000153	0	0.000306		94.4	Bacteria; Bacteroidetes; Bacteroidia; Bacteroidales;Muribaculaceae; Duncaniella; unclassified Duncaniella	TACGGAG-GAT-GCGAGCGTTATC-CGG-ATTTATTGG-GTTTAAA-GGGT-GCGCAGGCGGG-CTG-TCAAGTCAG-C-GGTAAAA-TTG-A-GA-GG-CTCAACC-TC-T-T-C--G-AG--CCGTT-GAAACTGGCA--TACT-T-GAGTGG-GC-GAGAAG-T-A-TG-CGG-A-ATG-CG-T-G-GTGTAGCG-GTGAAA-TGCATAGATATCACG-C-AG-A-ACTCC-GA-TT-GC-GAA-GG-CAG-CATA-CCGG-CG-C-CC-A-ACTGACGCTGA-AGCACGAAA-GCG-TGGG-G-ATCAAA-CAGG
2	0	2	0.000153	0	0.000153		100	Bacteria;Firmicutes;Clostridia;Clostridiales;Lachnospiraceae;Blautia_producta_strain_JCM_1471	TACGTAG-GGG-GCAAGCGTTATC-CGG-ATTTACTGG-GTGTAAA-GGGA-GCGTAGACGGA-AGA-GCAAGTCTG-A-TGTGAAA-GGC-T-GG-GG-CTTAACC-CC-A-G-GA-C-TG--CATTG-GAAACTGTTG--TTCT-A-GAGTGC-CG-GAGAGG-T-A-AG-CGG-A-ATT-CC-T-A-GTGTAGCG-GTGAAA-TGCGTAGATATTAGG-A-GG-A-ACACC-AG-TG-GC-GAA-GG-CGG-CTTA-CTGG-AC-G-GT-A-ACTGACGTTGA-GGCTCGAAA-GCG-TGGG-G-AGCAAA-CAGG
2	0	2	0.000153	0	0.00015		100	Bacteria;Firmicutes;Clostridia;Clostridiales;Lachnospiraceae;Lachnospiraceae_NK4A136_group	TACGTAG-GGG-GCAAGCGTTATC-CGG-ATTTACTGG-GTGTAAA-GGGA-GCGTAGACGGT-GCA-GCAAGTCTG-A-TGTGAAA-GGT-C-GG-GG-CCCAACC-CC-G-G-GA-C-TG--CATTG-GAAACTGTTG--AACT-G-GAGTAC-AG-GAGAGG-T-A-AG-CGG-A-ATT-CC-T-A-GTGTAGCG-GTGAAA-TGCGTAGATATTAGG-A-GG-A-ACACC-AG-TG-GC-GAA-GG-CGG-CTTA-CTGG-AC-T-GT-A-ACTGACGTTGA-GGCTCGAAA-GCG-TGGG-G-AGCAAA-CAGG
2	0	2	0.000153	0	0.000153		100	Bacteria;Proteobacteria;Gammaproteobacteria;Enterobacterales;Salmonella_bongori_strain_NCTC_12419	TACGGAG-GGT-GCAAGCGTTAAT-CGG-AATTACTGG-GCGTAAA-GCGC-ACGCAGGCGGT-CTG-TCAAGTCGG-A-TGTGAAA-TCC-C-CG-GG-CTCAACC-TG-G-G-AA-C-TG--CATCC-GAAACTGGCA--GGCT-T-GAGTCT-CG-TAGAGG-G-G-GG-TAG-A-ATT-CC-A-G-GTGTAGCG-GTGAAA-TGCGTAGAGATCTGG-A-GG-A-ATACC-GG-TG-GC-GAA-GG-CGG-CCCC-CTGG-AC-G-AA-G-ACTGACGCTCA-GGTGCGAAA-GCG-TGGG-G-AGCAAA-CAGG
2	0	2	0.000153	0	0.000152973		94.8	Bacteria; Bacteroidetes; Bacteroidia; Bacteroidales;Muribaculaceae; Duncaniella; unclassified Duncaniella	TACGGAG-GAT-GCGAGCGTTATC-CGG-ATTTATTGG-GTTTAAA-GGGT-GCGTAGGCGGA-CAG-TTAAGTCAG-C-GGTAAAA-TTG-A-GA-GG-CTCAACC-TC-T-T-C--C-CG--CCGTT-GAAACTGATT--GTCT-T-GAGTGG-GC-GAGAAG-T-A-TG-CGG-A-ATG-CG-T-G-GTGTAGCG-GTGAAA-TGCATAGATATCACG-C-AG-A-ACTCC-GA-TT-GC-GAA-GG-CAG-CATA-CCGG-CG-C-CC-A-ACTGACGCTGA-AGCACGAAA-GCG-TGGG-T-ATCGAA-CAGG
2	0	0	0.000153	0	0		94.4	Bacteria; Bacteroidetes; Bacteroidia; Bacteroidales;Muribaculaceae; Duncaniella; unclassified Duncaniella	TACGGAG-GAT-GCGAGCGTTATC-CGG-ATTTATTGG-GTTTAAA-GGGT-GCGCAGGCGGG-CTG-TCAAGTCAG-C-GGTAAAA-TTG-A-GA-GG-CTCAACC-TC-T-T-C--G-AG--CCGTT-GAAACTGGCA--GACT-T-GAGTTG-GC-GAGAAG-T-A-CG-CGG-A-ATG-CG-C-G-GTGTAGCG-GTGAAA-TGCATAGATATCGCG-C-AG-A-ACTCC-GA-TT-GC-GAA-GG-CAG-CGTA-CCGG-CG-C-TC-A-ACTGACGCTCA-TGCACGAAA-GCG-TGGG-T-ATCGAA-CAGG
2	0	0	0.000153	0	0		94.4	Bacteria; Bacteroidetes; Bacteroidia; Bacteroidales;Muribaculaceae; Duncaniella; unclassified Duncaniella	TACGGAG-GAT-GCGAGCGTTATC-CGG-ATTTATTGG-GTTTAAA-GGGT-GCGTAGGCGGT-ATG-TCAAGTCAG-C-GGTAAAA-TTG-A-GA-GG-CTCAACC-TC-T-T-C--G-AG--CCGTT-GAAACTGGCA--TACT-T-GAGTGG-GC-GAGAAG-T-A-TG-CGG-A-ATG-CG-T-G-GTGTAGCG-GTGAAA-TGCATAGATATCACG-C-AG-A-ACTCC-GA-TT-GC-GAA-GG-CAG-CATA-CCGG-CG-C-CC-A-ACTGACGCTGA-AGCACGAAA-GCG-TGGG-G-ATCAAA-CAGG
2	0	0	0.000153	0	0		96.4	Bacteria;Bacteroidetes;Bacteroidia;Bacteroidales;Bacteroidaceae;Phocaeicola dorei strain JR03	TACGGAG-GAT-CCGAGCGTTATC-CGG-ATTTATTGG-GTTTAAA-GGGA-GCGTAGGTGGA-TTT-TTAAGTCAG-T-TGTGAAA-GTT-T-GC-GG-CTCAACC-GT-A-A-AA-T-TG--CAGTT-GATACTGGCT--GTCT-T-GAGTGC-AG-TTGAGG-C-A-GG-CGG-A-ATT-CG-T-G-GTGTAGCG-GTGAAA-TGCTTAGATATCACG-A-AG-A-ACTCC-GA-TT-GC-GAA-GG-CAG-CTTA-CTAG-GC-T-GT-A-ACTGACACTGA-TGCTCGAAA-GTG-TGGG-T-ATCAAA-CAGG
0	0	80	0	0	0.00612		99.6	Bacteria;Bacteroidetes;Bacteroidia;Bacteroidales;Bacteroides_fragilis_strain_NCTC_9343	TACGGAG-GAT-CCGAGCGTTATC-CGG-ATTTATTGG-GTTTAAA-GGGA-GCGTAGGTGGA-CTG-GTAAGTCAG-T-TGTGAAA-GTT-T-GC-GG-CTCAACC-GT-A-A-AA-T-TG--CAGTT-GATACTGTCA--GTCT-T-GAGTAC-AG-TAGAGG-T-G-GG-CGG-A-ATT-CG-T-G-GTGTAGCG-GTGAAA-TGCTTAGATATCACG-A-AG-A-ACTCC-GA-TT-GC-GAG-GG-CAG-CTCA-CTGG-AC-T-GC-A-ACTGACACTGA-TGCTCGAAA-GTG-TGGG-T-ATCAAA-CAGG
0	0	42	0	0	0.00321		98	Bacteria;Bacteroidetes;Bacteroidia;Bacteroidales;Bacteroidaceae;Bacteroides luhongzhouii strain HF-5141	TACGGAG-GAT-CCGAGCGTTATC-CGG-ATTTATTGG-GTTTAAA-GGGA-GCGTAGGTGGA-TTT-TTAAGTCAG-T-TGTGAAA-GTT-T-GC-GG-CTCAACC-GT-A-A-AA-T-TG--CAGTT-GAAACTGGCA--GTCT-T-GAGTGC-AG-TTGAGG-T-A-GG-CGG-A-ATT-CG-T-G-GTGTAGCG-GTGAAA-TGCTTAGATATCACG-A-AG-A-ACTCC-GA-TT-GC-GAA-GG-CAG-CTTA-CTAG-AC-T-GC-A-ACTGACACTGA-GGCTCGAAA-GTG-TGGG-T-ATCAAA-CAGG
0	0	22	0	0	0.00168		97.6	Bacteria;Bacteroidetes;Bacteroidia;Bacteroidales;Bacteroides_finegoldii_strain_199	TACGGAG-GAT-CCGAGCGTTATC-CGG-ATTTATTGG-GTTTAAA-GGGA-GCGTAGGTGGA-TGG-TTAAGTCAG-T-TGTGAAA-GTT-T-GC-GG-CTCAACC-GT-A-A-AA-T-TG--CAGTT-GATACTGGCA--GTCT-T-GAGTAC-AG-TAGAGG-C-A-GG-CGG-A-ATT-CG-T-G-GTGTAGCG-GTGAAA-TGCTTAGATATCACG-A-AG-A-ACTCC-GA-TT-GC-GAA-GG-CAG-CTTG-CTAG-AC-T-GC-A-ACTGACACTGA-TGCTCGAAA-GTG-TGGG-T-ATCAAA-CAGG
0	0	6	0	0	0.000459		98.8	Bacteria;Bacteroidetes;Bacteroidia;Bacteroidales;Bacteroides_thetaiotaomicron_strain_JCM_5827	TACGGAG-GAT-CCGAGCGTTATC-CGG-ATTTAGTGG-GTTTAAA-GGGA-GCGTAGGTGGA-CAG-TTAAGTCAG-T-TGTGAAA-GTT-T-GC-GG-CTCAACC-GT-A-A-AA-T-TG--CGGTT-GATACTGGCT--GTCT-T-GAGTAC-AG-TAGAGG-T-G-GG-CGG-A-ATT-CG-T-G-GTGTAGCG-GTGAAA-TGCTTGGATATCACG-A-AG-A-ACTCC-GA-TT-GC-GAA-GG-CAG-CTCA-CTGG-AC-T-GC-A-ACTGACACTGA-TGCTCGAAA-GTG-TGGG-T-ATCAAA-CAGG
