# Supplementary material for: Deep Learning Encoding for Rapid Sequence Identification on Microbiome Data
Source: Front Bioinform. 2022 Jun 24;2:871256. doi: 10.3389/fbinf.2022.871256 (PMC9580936; doi:10.3389/fbinf.2022.871256)
Supplement: Supplementary file 10 [file Table5.xlsx]

## Sheet: Sheet1
Taxonomy	whole genome input %	V4 copy #	V4 expected abundance %	Old Genome Name / Comments	Row identified in Supplementary Table 6
Level 1
Staphylococcus_epidermidis_ATCC_12228 & Staphylococcus_aureus_ATCC_BAA-1718	24.2	5 each	23.2	2 genomes with identical V4s combined, but added at different input abundances	3
Streptococcus_mutans_ATCC_700610	22	5	22		4
Escherichia_coli_ATCC_700926	22	7	30.8		5
Cereibacter sphaeroides_ATCC_17023	22	3	13.2	Rhodobacter_sphaeroides_ATCC_17023	6
Level 2
Streptococcus_agalactiae_ATCC_BAA-611	2.2	7	1.67		8
Bacillus_cereus_ATCC_10987	2.2	14	3.35		9
Clostridium_beijerinckii_ATCC_51743	2.2	15	3.59		10
	2.2	1	0.24		18
Pseudomonas_aeruginosa_ATCC_47085	2.2	4	0.96		11
Level 3
Lactobacillus_gasseri_DSM_20243	0.22	6	0.31		13
Acinetobacter_baumannii_ATCC_17978	0.22	5	0.25		14
Helicobacter_pylori_ATCC_700392	0.22	2	0.1		15
Neisseria_meningitidis_ATCC_BAA-335	0.22	4	0.2		16
Listeria_monocytogenes_ATCC_BAA-679	0.22	6	0.31		17
Cutibacterium_acnes_DSM16379	0.22	3	0.15	Propionibacterium_acnes_DSM16379	19
Level 4
Enterococcus_faecalis_ATCC_47077	0.022	4	0.021		23
Deinococcus_radiodurans_DSM_20539	0.022	3	0.016		24
Bacteroides_vulgatus_ATCC_8482	0.022	5	0.026		25
	0.022	1	0.005		28
	0.022	1	0.005		29
Actinomyces_odontolyticus_ATCC_17982	0.022	3	0.016		26
Streptococcus_pneumoniae_ATCC_BAA-334	0.022	4	0.021		27
