# Supplementary material for: Deep Learning Encoding for Rapid Sequence Identification on Microbiome Data
Source: Front Bioinform. 2022 Jun 24;2:871256. doi: 10.3389/fbinf.2022.871256 (PMC9580936; doi:10.3389/fbinf.2022.871256)
Supplement: Supplementary file 11 [file DataSheet2.CSV]

layer	name	shape_in	shape_out	module
0	c1	[1, 1, 1024]	[1, 128, 256]	Conv1d(1, 128, kernel_size=(12,), stride=(4,), padding=(4,), bias=False)
1	b1	[1, 128, 256]	[1, 128, 256]	BatchNorm1d(128, eps=1e-05, momentum=0.1, affine=True, track_running_stats=True)
2	conv1	[1, 128, 256]	[1, 128, 128]	Conv1d(128, 128, kernel_size=(7,), stride=(2,), padding=(3,), bias=False)
3	bn1	[1, 128, 128]	[1, 128, 128]	BatchNorm1d(128, eps=1e-05, momentum=0.1, affine=True, track_running_stats=True)
4	relu	[1, 128, 128]	[1, 128, 128]	ReLU(inplace=True)
5	maxpool	[1, 128, 128]	[1, 128, 64]	MaxPool1d(kernel_size=3, stride=2, padding=1, dilation=1, ceil_mode=False)
6	layer1.0.conv1	[1, 128, 64]	[1, 128, 64]	Conv1d(128, 128, kernel_size=(1,), stride=(1,), bias=False)
7	layer1.0.bn1	[1, 128, 64]	[1, 128, 64]	BatchNorm1d(128, eps=1e-05, momentum=0.1, affine=True, track_running_stats=True)
8	layer1.0.relu	[1, 128, 64]	[1, 128, 64]	ReLU(inplace=True)
9	layer1.0.conv2	[1, 128, 64]	[1, 128, 64]	Conv1d(128, 128, kernel_size=(3,), stride=(1,), padding=(1,), bias=False)
10	layer1.0.bn2	[1, 128, 64]	[1, 128, 64]	BatchNorm1d(128, eps=1e-05, momentum=0.1, affine=True, track_running_stats=True)
11	layer1.0.relu	[1, 128, 64]	[1, 128, 64]	ReLU(inplace=True)
12	layer1.0.conv3	[1, 128, 64]	[1, 512, 64]	Conv1d(128, 512, kernel_size=(1,), stride=(1,), bias=False)
13	layer1.0.bn3	[1, 512, 64]	[1, 512, 64]	BatchNorm1d(512, eps=1e-05, momentum=0.1, affine=True, track_running_stats=True)
14	layer1.0.downsample.0	[1, 128, 64]	[1, 512, 64]	Conv1d(128, 512, kernel_size=(1,), stride=(1,), bias=False)
15	layer1.0.downsample.1	[1, 512, 64]	[1, 512, 64]	BatchNorm1d(512, eps=1e-05, momentum=0.1, affine=True, track_running_stats=True)
16	layer1.0.relu	[1, 512, 64]	[1, 512, 64]	ReLU(inplace=True)
17	layer1.1.conv1	[1, 512, 64]	[1, 128, 64]	Conv1d(512, 128, kernel_size=(1,), stride=(1,), bias=False)
18	layer1.1.bn1	[1, 128, 64]	[1, 128, 64]	BatchNorm1d(128, eps=1e-05, momentum=0.1, affine=True, track_running_stats=True)
19	layer1.1.relu	[1, 128, 64]	[1, 128, 64]	ReLU(inplace=True)
20	layer1.1.conv2	[1, 128, 64]	[1, 128, 64]	Conv1d(128, 128, kernel_size=(3,), stride=(1,), padding=(1,), bias=False)
21	layer1.1.bn2	[1, 128, 64]	[1, 128, 64]	BatchNorm1d(128, eps=1e-05, momentum=0.1, affine=True, track_running_stats=True)
22	layer1.1.relu	[1, 128, 64]	[1, 128, 64]	ReLU(inplace=True)
23	layer1.1.conv3	[1, 128, 64]	[1, 512, 64]	Conv1d(128, 512, kernel_size=(1,), stride=(1,), bias=False)
24	layer1.1.bn3	[1, 512, 64]	[1, 512, 64]	BatchNorm1d(512, eps=1e-05, momentum=0.1, affine=True, track_running_stats=True)
25	layer1.1.relu	[1, 512, 64]	[1, 512, 64]	ReLU(inplace=True)
26	layer2.0.conv1	[1, 512, 64]	[1, 256, 64]	Conv1d(512, 256, kernel_size=(1,), stride=(1,), bias=False)
27	layer2.0.bn1	[1, 256, 64]	[1, 256, 64]	BatchNorm1d(256, eps=1e-05, momentum=0.1, affine=True, track_running_stats=True)
28	layer2.0.relu	[1, 256, 64]	[1, 256, 64]	ReLU(inplace=True)
29	layer2.0.conv2	[1, 256, 64]	[1, 256, 32]	Conv1d(256, 256, kernel_size=(3,), stride=(2,), padding=(1,), bias=False)
30	layer2.0.bn2	[1, 256, 32]	[1, 256, 32]	BatchNorm1d(256, eps=1e-05, momentum=0.1, affine=True, track_running_stats=True)
31	layer2.0.relu	[1, 256, 32]	[1, 256, 32]	ReLU(inplace=True)
32	layer2.0.conv3	[1, 256, 32]	[1, 1024, 32]	Conv1d(256, 1024, kernel_size=(1,), stride=(1,), bias=False)
33	layer2.0.bn3	[1, 1024, 32]	[1, 1024, 32]	BatchNorm1d(1024, eps=1e-05, momentum=0.1, affine=True, track_running_stats=True)
34	layer2.0.downsample.0	[1, 512, 64]	[1, 1024, 32]	Conv1d(512, 1024, kernel_size=(1,), stride=(2,), bias=False)
35	layer2.0.downsample.1	[1, 1024, 32]	[1, 1024, 32]	BatchNorm1d(1024, eps=1e-05, momentum=0.1, affine=True, track_running_stats=True)
36	layer2.0.relu	[1, 1024, 32]	[1, 1024, 32]	ReLU(inplace=True)
37	layer2.1.conv1	[1, 1024, 32]	[1, 256, 32]	Conv1d(1024, 256, kernel_size=(1,), stride=(1,), bias=False)
38	layer2.1.bn1	[1, 256, 32]	[1, 256, 32]	BatchNorm1d(256, eps=1e-05, momentum=0.1, affine=True, track_running_stats=True)
39	layer2.1.relu	[1, 256, 32]	[1, 256, 32]	ReLU(inplace=True)
40	layer2.1.conv2	[1, 256, 32]	[1, 256, 32]	Conv1d(256, 256, kernel_size=(3,), stride=(1,), padding=(1,), bias=False)
41	layer2.1.bn2	[1, 256, 32]	[1, 256, 32]	BatchNorm1d(256, eps=1e-05, momentum=0.1, affine=True, track_running_stats=True)
42	layer2.1.relu	[1, 256, 32]	[1, 256, 32]	ReLU(inplace=True)
43	layer2.1.conv3	[1, 256, 32]	[1, 1024, 32]	Conv1d(256, 1024, kernel_size=(1,), stride=(1,), bias=False)
44	layer2.1.bn3	[1, 1024, 32]	[1, 1024, 32]	BatchNorm1d(1024, eps=1e-05, momentum=0.1, affine=True, track_running_stats=True)
45	layer2.1.relu	[1, 1024, 32]	[1, 1024, 32]	ReLU(inplace=True)
46	layer3.0.conv1	[1, 1024, 32]	[1, 512, 32]	Conv1d(1024, 512, kernel_size=(1,), stride=(1,), bias=False)
47	layer3.0.bn1	[1, 512, 32]	[1, 512, 32]	BatchNorm1d(512, eps=1e-05, momentum=0.1, affine=True, track_running_stats=True)
48	layer3.0.relu	[1, 512, 32]	[1, 512, 32]	ReLU(inplace=True)
49	layer3.0.conv2	[1, 512, 32]	[1, 512, 16]	Conv1d(512, 512, kernel_size=(3,), stride=(2,), padding=(1,), bias=False)
50	layer3.0.bn2	[1, 512, 16]	[1, 512, 16]	BatchNorm1d(512, eps=1e-05, momentum=0.1, affine=True, track_running_stats=True)
51	layer3.0.relu	[1, 512, 16]	[1, 512, 16]	ReLU(inplace=True)
52	layer3.0.conv3	[1, 512, 16]	[1, 2048, 16]	Conv1d(512, 2048, kernel_size=(1,), stride=(1,), bias=False)
53	layer3.0.bn3	[1, 2048, 16]	[1, 2048, 16]	BatchNorm1d(2048, eps=1e-05, momentum=0.1, affine=True, track_running_stats=True)
54	layer3.0.downsample.0	[1, 1024, 32]	[1, 2048, 16]	Conv1d(1024, 2048, kernel_size=(1,), stride=(2,), bias=False)
55	layer3.0.downsample.1	[1, 2048, 16]	[1, 2048, 16]	BatchNorm1d(2048, eps=1e-05, momentum=0.1, affine=True, track_running_stats=True)
56	layer3.0.relu	[1, 2048, 16]	[1, 2048, 16]	ReLU(inplace=True)
57	layer3.1.conv1	[1, 2048, 16]	[1, 512, 16]	Conv1d(2048, 512, kernel_size=(1,), stride=(1,), bias=False)
58	layer3.1.bn1	[1, 512, 16]	[1, 512, 16]	BatchNorm1d(512, eps=1e-05, momentum=0.1, affine=True, track_running_stats=True)
59	layer3.1.relu	[1, 512, 16]	[1, 512, 16]	ReLU(inplace=True)
60	layer3.1.conv2	[1, 512, 16]	[1, 512, 16]	Conv1d(512, 512, kernel_size=(3,), stride=(1,), padding=(1,), bias=False)
61	layer3.1.bn2	[1, 512, 16]	[1, 512, 16]	BatchNorm1d(512, eps=1e-05, momentum=0.1, affine=True, track_running_stats=True)
62	layer3.1.relu	[1, 512, 16]	[1, 512, 16]	ReLU(inplace=True)
63	layer3.1.conv3	[1, 512, 16]	[1, 2048, 16]	Conv1d(512, 2048, kernel_size=(1,), stride=(1,), bias=False)
64	layer3.1.bn3	[1, 2048, 16]	[1, 2048, 16]	BatchNorm1d(2048, eps=1e-05, momentum=0.1, affine=True, track_running_stats=True)
65	layer3.1.relu	[1, 2048, 16]	[1, 2048, 16]	ReLU(inplace=True)
66	layer4.0.conv1	[1, 2048, 16]	[1, 1024, 16]	Conv1d(2048, 1024, kernel_size=(1,), stride=(1,), bias=False)
67	layer4.0.bn1	[1, 1024, 16]	[1, 1024, 16]	BatchNorm1d(1024, eps=1e-05, momentum=0.1, affine=True, track_running_stats=True)
68	layer4.0.relu	[1, 1024, 16]	[1, 1024, 16]	ReLU(inplace=True)
69	layer4.0.conv2	[1, 1024, 16]	[1, 1024, 8]	Conv1d(1024, 1024, kernel_size=(3,), stride=(2,), padding=(1,), bias=False)
70	layer4.0.bn2	[1, 1024, 8]	[1, 1024, 8]	BatchNorm1d(1024, eps=1e-05, momentum=0.1, affine=True, track_running_stats=True)
71	layer4.0.relu	[1, 1024, 8]	[1, 1024, 8]	ReLU(inplace=True)
72	layer4.0.conv3	[1, 1024, 8]	[1, 4096, 8]	Conv1d(1024, 4096, kernel_size=(1,), stride=(1,), bias=False)
73	layer4.0.bn3	[1, 4096, 8]	[1, 4096, 8]	BatchNorm1d(4096, eps=1e-05, momentum=0.1, affine=True, track_running_stats=True)
74	layer4.0.downsample.0	[1, 2048, 16]	[1, 4096, 8]	Conv1d(2048, 4096, kernel_size=(1,), stride=(2,), bias=False)
75	layer4.0.downsample.1	[1, 4096, 8]	[1, 4096, 8]	BatchNorm1d(4096, eps=1e-05, momentum=0.1, affine=True, track_running_stats=True)
76	layer4.0.relu	[1, 4096, 8]	[1, 4096, 8]	ReLU(inplace=True)
77	layer4.1.conv1	[1, 4096, 8]	[1, 1024, 8]	Conv1d(4096, 1024, kernel_size=(1,), stride=(1,), bias=False)
78	layer4.1.bn1	[1, 1024, 8]	[1, 1024, 8]	BatchNorm1d(1024, eps=1e-05, momentum=0.1, affine=True, track_running_stats=True)
79	layer4.1.relu	[1, 1024, 8]	[1, 1024, 8]	ReLU(inplace=True)
80	layer4.1.conv2	[1, 1024, 8]	[1, 1024, 8]	Conv1d(1024, 1024, kernel_size=(3,), stride=(1,), padding=(1,), bias=False)
81	layer4.1.bn2	[1, 1024, 8]	[1, 1024, 8]	BatchNorm1d(1024, eps=1e-05, momentum=0.1, affine=True, track_running_stats=True)
82	layer4.1.relu	[1, 1024, 8]	[1, 1024, 8]	ReLU(inplace=True)
83	layer4.1.conv3	[1, 1024, 8]	[1, 4096, 8]	Conv1d(1024, 4096, kernel_size=(1,), stride=(1,), bias=False)
84	layer4.1.bn3	[1, 4096, 8]	[1, 4096, 8]	BatchNorm1d(4096, eps=1e-05, momentum=0.1, affine=True, track_running_stats=True)
85	layer4.1.relu	[1, 4096, 8]	[1, 4096, 8]	ReLU(inplace=True)
86	conv_h	[1, 4096, 8]	[1, 256, 1]	Conv1d(4096, 256, kernel_size=(8,), stride=(1,), bias=False)
87	bn_h	[1, 256, 1]	[1, 256, 1]	BatchNorm1d(256, eps=1e-05, momentum=0.1, affine=True, track_running_stats=True)
88	relu_h	[1, 256, 1]	[1, 256, 1]	ReLU(inplace=True)
89	conv_h2	[1, 256, 1]	[1, 10, 1]	Conv1d(256, 10, kernel_size=(1,), stride=(1,), bias=False)
